# Supplementary material for: Programmable synthesis of multiply arylated cubanes through C–H metalation and arylation
Source: Chem Sci. 2020 Apr 24;11(29):7672–5. doi: 10.1039/d0sc01909g (PMC8159448; doi:10.1039/d0sc01909g)
Supplement: SC-011-D0SC01909G-s002 [file SC-011-D0SC01909G-s002.cif]

# Electronic Supplementary Material (ESI) for Chemical Science.
# This journal is © The Royal Society of Chemistry 2020

####################################################################### 
# 
# This file contains crystal structure data downloaded from the 
# Cambridge Structural Database (CSD) hosted by the Cambridge 
# Crystallographic Data Centre (CCDC).
# 
# Full information about CCDC data access policies and citation 
# guidelines are available at http://www.ccdc.cam.ac.uk/access/V1 
# 
# Audit and citation data items may have been added by the CCDC. 
# Please retain this information to preserve the provenance of 
# this file and to allow appropriate attribution of the data. 
# 
#######################################################################

data_3a
_database_code_depnum_ccdc_archive 'CCDC 1993512'
loop_
_audit_author_name
_audit_author_address
'Akiko Yagi'
;University
Japan
;
_audit_update_record             
;
2020-03-30 deposited with the CCDC.	2020-04-24 downloaded from the CCDC.
;

_audit_creation_method           SHELXL-2016/6
_shelx_SHELXL_version_number     2016/6
_chemical_name_systematic        ?
_chemical_name_common            ?
_chemical_melting_point          ?
_chemical_formula_moiety         ?
_chemical_formula_sum            'C30 H26 F3 N3 O'
_chemical_formula_weight         501.54

loop_
_atom_type_symbol
_atom_type_description
_atom_type_scat_dispersion_real
_atom_type_scat_dispersion_imag
_atom_type_scat_source
C C 0.0033 0.0016 'International Tables Vol C Tables 4.2.6.8 and 6.1.1.4'
H H 0.0000 0.0000 'International Tables Vol C Tables 4.2.6.8 and 6.1.1.4'
N N 0.0061 0.0033 'International Tables Vol C Tables 4.2.6.8 and 6.1.1.4'
O O 0.0106 0.0060 'International Tables Vol C Tables 4.2.6.8 and 6.1.1.4'
F F 0.0171 0.0103 'International Tables Vol C Tables 4.2.6.8 and 6.1.1.4'

_space_group_crystal_system      monoclinic
_space_group_IT_number           14
_space_group_name_H-M_alt        'P 21/n'
_space_group_name_Hall           '-P 2yn'

_shelx_space_group_comment       
;
The symmetry employed for this shelxl refinement is uniquely defined
by the following loop, which should always be used as a source of
symmetry information in preference to the above space-group names.
They are only intended as comments.
;

loop_
_space_group_symop_operation_xyz
'x, y, z'
'-x+1/2, y+1/2, -z+1/2'
'-x, -y, -z'
'x-1/2, -y-1/2, z-1/2'

_cell_length_a                   14.0809(7)
_cell_length_b                   10.9917(4)
_cell_length_c                   17.1659(8)
_cell_angle_alpha                90
_cell_angle_beta                 108.846(5)
_cell_angle_gamma                90
_cell_volume                     2514.4(2)
_cell_formula_units_Z            4
_cell_measurement_temperature    123(2)

_cell_measurement_reflns_used    6785

_cell_measurement_theta_min      1.6430

_cell_measurement_theta_max      27.8020


_exptl_crystal_description       block

_exptl_crystal_colour            colorless

_exptl_crystal_density_meas      ?
_exptl_crystal_density_method    ?
_exptl_crystal_density_diffrn    1.325
_exptl_crystal_F_000             1048
_exptl_transmission_factor_min   ?
_exptl_transmission_factor_max   ?
_exptl_crystal_size_max          0.10

_exptl_crystal_size_mid          0.10

_exptl_crystal_size_min          0.10

_exptl_absorpt_coefficient_mu    0.097
_shelx_estimated_absorpt_T_min   ?
_shelx_estimated_absorpt_T_max   ?
_exptl_absorpt_correction_type   multi-scan

_exptl_absorpt_correction_T_min  0.80125

_exptl_absorpt_correction_T_max  1.00000

_exptl_absorpt_process_details   
;
CrysAlisPro 1.171.40.39a (Rigaku Oxford Diffraction, 2019)
Empirical absorption correction using spherical harmonics,
 implemented in SCALE3 ABSPACK scaling algorithm.
;

_exptl_absorpt_special_details   ?
_diffrn_ambient_temperature      123(2)

_diffrn_radiation_wavelength     0.71073
_diffrn_radiation_type           MoK\a
_diffrn_source                   'Rotating-anode X-ray tube'
_diffrn_measurement_device_type  'ROD, Synergy Custom system, Pilatus 200K'

_diffrn_measurement_method       '\w scans'

_diffrn_detector_area_resol_mean 5.8140

_diffrn_reflns_number            13618
_diffrn_reflns_av_unetI/netI     0.0508
_diffrn_reflns_av_R_equivalents  0.0510
_diffrn_reflns_limit_h_min       -16
_diffrn_reflns_limit_h_max       13
_diffrn_reflns_limit_k_min       -12
_diffrn_reflns_limit_k_max       13
_diffrn_reflns_limit_l_min       -20
_diffrn_reflns_limit_l_max       20
_diffrn_reflns_theta_min         1.634
_diffrn_reflns_theta_max         24.999
_diffrn_reflns_theta_full        24.999
_diffrn_measured_fraction_theta_max 0.999
_diffrn_measured_fraction_theta_full 0.999
_diffrn_reflns_Laue_measured_fraction_max 0.999
_diffrn_reflns_Laue_measured_fraction_full 0.999
_diffrn_reflns_point_group_measured_fraction_max 0.999
_diffrn_reflns_point_group_measured_fraction_full 0.999
_reflns_number_total             4418
_reflns_number_gt                3506
_reflns_threshold_expression     'I > 2\s(I)'
_reflns_Friedel_coverage         0.000
_reflns_Friedel_fraction_max     .
_reflns_Friedel_fraction_full    .

_reflns_special_details          
;
 Reflections were merged by SHELXL according to the crystal
 class for the calculation of statistics and refinement.

 _reflns_Friedel_fraction is defined as the number of unique
 Friedel pairs measured divided by the number that would be
 possible theoretically, ignoring centric projections and
 systematic absences.
;

_computing_data_collection       'CrysAlisPro 1.171.40.39a (Rigaku OD, 2019)'
_computing_cell_refinement       'CrysAlisPro 1.171.40.39a (Rigaku OD, 2019)'
_computing_data_reduction        'CrysAlisPro 1.171.40.39a (Rigaku OD, 2019)'
_computing_structure_solution    SHELXS

_computing_structure_refinement  'SHELXL-2016/6 (Sheldrick, 2016)'
_computing_molecular_graphics    'Yadokari-XG 2009 (Wakita Nemoto et al., 2009)'

_computing_publication_material  
;Yadokari-XG 2009 (Wakita,Nemoto et al., 2009)
;

_refine_special_details          ?
_refine_ls_structure_factor_coef Fsqd
_refine_ls_matrix_type           full
_refine_ls_weighting_scheme      calc
_refine_ls_weighting_details     
'w=1/[\s^2^(Fo^2^)+(0.0319P)^2^+3.3237P] where P=(Fo^2^+2Fc^2^)/3'
_atom_sites_solution_primary     ?
_atom_sites_solution_secondary   ?
_atom_sites_solution_hydrogens   geom
_refine_ls_hydrogen_treatment    constr

_refine_ls_extinction_method     none
_refine_ls_extinction_coef       .
_refine_ls_number_reflns         4418
_refine_ls_number_parameters     375
_refine_ls_number_restraints     20
_refine_ls_R_factor_all          0.0774
_refine_ls_R_factor_gt           0.0615
_refine_ls_wR_factor_ref         0.1466
_refine_ls_wR_factor_gt          0.1401
_refine_ls_goodness_of_fit_ref   1.106
_refine_ls_restrained_S_all      1.170
_refine_ls_shift/su_max          0.000
_refine_ls_shift/su_mean         0.000

loop_
_atom_site_label
_atom_site_type_symbol
_atom_site_fract_x
_atom_site_fract_y
_atom_site_fract_z
_atom_site_U_iso_or_equiv
_atom_site_adp_type
_atom_site_occupancy
_atom_site_site_symmetry_order
_atom_site_calc_flag
_atom_site_refinement_flags_posn
_atom_site_refinement_flags_adp
_atom_site_refinement_flags_occupancy
_atom_site_disorder_assembly
_atom_site_disorder_group
C1 C 0.6751(2) 0.8799(3) 0.83784(17) 0.0308(6) Uani 1 1 d . . . . .
C2 C 0.5724(2) 0.9419(2) 0.78914(17) 0.0297(6) Uani 1 1 d . . . . .
H1 H 0.564193 1.026676 0.770548 0.036 Uiso 1 1 calc R U . . .
C3 C 0.5237(2) 0.8841(2) 0.84998(16) 0.0279(6) Uani 1 1 d . . . . .
H2 H 0.480546 0.927910 0.875266 0.033 Uiso 1 1 calc R U . . .
C4 C 0.6246(2) 0.8231(2) 0.89862(17) 0.0288(6) Uani 1 1 d . . . . .
H3 H 0.654138 0.822267 0.958729 0.035 Uiso 1 1 calc R U . . .
C5 C 0.6439(2) 0.7651(3) 0.78113(16) 0.0273(6) Uani 1 1 d . . . . .
H4 H 0.688136 0.721870 0.756599 0.033 Uiso 1 1 calc R U . . .
C6 C 0.5437(2) 0.8276(2) 0.73129(16) 0.0247(6) Uani 1 1 d . . . . .
C7 C 0.4904(2) 0.7705(2) 0.79324(16) 0.0243(6) Uani 1 1 d . . . . .
C8 C 0.5961(2) 0.7075(2) 0.84298(16) 0.0252(6) Uani 1 1 d . . . . .
C9 C 0.7729(2) 0.9369(3) 0.85934(18) 0.0372(7) Uani 1 1 d . . . . .
N1 N 0.8506(2) 0.9804(3) 0.87439(17) 0.0509(8) Uani 1 1 d . . . . .
C10 C 0.3832(2) 0.7285(2) 0.77278(16) 0.0265(6) Uani 1 1 d . . . . .
O1 O 0.32835(15) 0.78813(19) 0.80179(14) 0.0407(5) Uani 1 1 d . . . . .
N2 N 0.34839(16) 0.6321(2) 0.72246(13) 0.0254(5) Uani 1 1 d . . . . .
C11 C 0.4108(2) 0.5582(2) 0.68563(17) 0.0262(6) Uani 1 1 d . . . . .
H5 H 0.478656 0.592393 0.703951 0.031 Uiso 1 1 calc R U . . .
C12 C 0.3721(2) 0.5626(3) 0.59173(17) 0.0340(7) Uani 1 1 d . . . . .
H6 H 0.309814 0.519132 0.571795 0.051 Uiso 1 1 calc R U . . .
H7 H 0.420503 0.525706 0.570487 0.051 Uiso 1 1 calc R U . . .
H8 H 0.361831 0.645740 0.573862 0.051 Uiso 1 1 calc R U . . .
C13 C 0.4178(2) 0.4265(2) 0.7163(2) 0.0356(7) Uani 1 1 d . . . . .
H9 H 0.441053 0.425751 0.775345 0.053 Uiso 1 1 calc R U . . .
H10 H 0.463938 0.382185 0.696283 0.053 Uiso 1 1 calc R U . . .
H11 H 0.352757 0.389182 0.696330 0.053 Uiso 1 1 calc R U . . .
C14 C 0.2406(2) 0.5983(3) 0.70052(18) 0.0315(7) Uani 1 1 d . . . . .
H12 H 0.230943 0.525508 0.665898 0.038 Uiso 1 1 calc R U . . .
C15 C 0.1734(2) 0.6969(3) 0.6487(2) 0.0444(8) Uani 1 1 d . . . . .
H13 H 0.178445 0.769139 0.681172 0.067 Uiso 1 1 calc R U . . .
H14 H 0.105100 0.669044 0.630267 0.067 Uiso 1 1 calc R U . . .
H15 H 0.194190 0.714593 0.601852 0.067 Uiso 1 1 calc R U . . .
C16 C 0.2108(2) 0.5642(3) 0.7752(2) 0.0462(8) Uani 1 1 d . . . . .
H16 H 0.256774 0.504509 0.807267 0.069 Uiso 1 1 calc R U . . .
H17 H 0.144122 0.531298 0.757469 0.069 Uiso 1 1 calc R U . . .
H18 H 0.212816 0.635331 0.808212 0.069 Uiso 1 1 calc R U . . .
C17 C 0.50554(19) 0.8327(2) 0.64023(16) 0.0245(6) Uani 1 1 d . . . . .
C18 C 0.5531(2) 0.7673(3) 0.59419(17) 0.0302(6) Uani 1 1 d . . . . .
H19 H 0.609184 0.720628 0.621163 0.036 Uiso 1 1 calc R U . . .
C19 C 0.5190(2) 0.7703(3) 0.50944(18) 0.0345(7) Uani 1 1 d D . . . .
H20 H 0.551055 0.725072 0.479529 0.041 Uiso 1 1 calc R U . . .
C20 C 0.4362(2) 0.8415(3) 0.46904(16) 0.0300(6) Uani 1 1 d D . . . .
C21 C 0.3884(2) 0.9090(3) 0.51400(18) 0.0353(7) Uani 1 1 d D . . . .
H21 H 0.333425 0.957430 0.486982 0.042 Uiso 1 1 calc R U . . .
C22 C 0.4227(2) 0.9038(3) 0.59872(17) 0.0314(6) Uani 1 1 d . . . . .
H22 H 0.390230 0.948334 0.628625 0.038 Uiso 1 1 calc R U . . .
C23 C 0.4005(2) 0.8424(3) 0.37956(19) 0.0386(7) Uani 1 1 d D . . . .
N3 N 0.3674(2) 0.8388(3) 0.30813(17) 0.0438(9) Uani 0.845(3) 1 d D . P A 1
F1 F 0.4914(7) 0.8468(10) 0.3552(7) 0.058(4) Uani 0.155(3) 1 d D . P A 2
F2 F 0.3585(8) 0.9430(9) 0.3467(8) 0.062(4) Uani 0.155(3) 1 d D . P A 2
F3 F 0.3600(10) 0.7445(9) 0.3426(8) 0.086(6) Uani 0.155(3) 1 d D . P A 2
C24 C 0.61486(19) 0.5809(2) 0.87556(16) 0.0257(6) Uani 1 1 d . . . . .
C25 C 0.6475(2) 0.4902(2) 0.83400(17) 0.0292(6) Uani 1 1 d . . . . .
H23 H 0.659217 0.508737 0.785028 0.035 Uiso 1 1 calc R U . . .
C26 C 0.6629(2) 0.3724(3) 0.86441(17) 0.0328(7) Uani 1 1 d D . . . .
H24 H 0.683580 0.312079 0.835494 0.039 Uiso 1 1 calc R U . . .
C27 C 0.6473(2) 0.3452(3) 0.93776(18) 0.0321(7) Uani 1 1 d D . . . .
C28 C 0.6178(2) 0.4349(3) 0.98215(18) 0.0331(7) Uani 1 1 d D . . . .
H25 H 0.609389 0.416491 1.032400 0.040 Uiso 1 1 calc R U . . .
C29 C 0.6010(2) 0.5523(3) 0.95070(17) 0.0308(6) Uani 1 1 d . . . . .
H26 H 0.580439 0.612510 0.979811 0.037 Uiso 1 1 calc R U . . .
C30 C 0.6639(3) 0.2192(3) 0.9728(2) 0.0465(8) Uani 1 1 d D . . . .
F4 F 0.6740(3) 0.1387(2) 0.92089(16) 0.0940(13) Uani 0.845(3) 1 d D . P A 1
F5 F 0.74868(18) 0.2141(2) 1.03882(15) 0.0595(8) Uani 0.845(3) 1 d D . P A 1
F6 F 0.5924(2) 0.1844(2) 1.00207(18) 0.0715(9) Uani 0.845(3) 1 d D . P A 1
N4 N 0.6489(19) 0.1107(6) 0.9808(11) 0.089(9) Uani 0.155(3) 1 d D . P A 2

loop_
_atom_site_aniso_label
_atom_site_aniso_U_11
_atom_site_aniso_U_22
_atom_site_aniso_U_33
_atom_site_aniso_U_23
_atom_site_aniso_U_13
_atom_site_aniso_U_12
C1 0.0314(16) 0.0322(15) 0.0262(15) -0.0013(12) 0.0057(12) -0.0113(12)
C2 0.0361(16) 0.0239(14) 0.0278(15) -0.0013(11) 0.0087(13) -0.0074(12)
C3 0.0358(16) 0.0232(14) 0.0257(14) -0.0042(11) 0.0115(12) -0.0057(12)
C4 0.0328(16) 0.0295(15) 0.0217(14) -0.0026(11) 0.0055(12) -0.0113(12)
C5 0.0249(14) 0.0328(15) 0.0231(14) -0.0009(11) 0.0063(12) -0.0055(12)
C6 0.0265(15) 0.0249(14) 0.0234(14) -0.0011(11) 0.0088(12) -0.0047(11)
C7 0.0285(15) 0.0237(13) 0.0212(14) -0.0014(11) 0.0086(12) -0.0022(11)
C8 0.0245(14) 0.0264(14) 0.0227(14) -0.0011(11) 0.0047(11) -0.0054(11)
C9 0.0404(18) 0.0430(18) 0.0257(15) -0.0027(13) 0.0071(14) -0.0142(15)
N1 0.0493(18) 0.0602(19) 0.0392(16) -0.0029(14) 0.0088(14) -0.0272(15)
C10 0.0271(15) 0.0274(14) 0.0246(14) 0.0005(11) 0.0080(12) -0.0032(11)
O1 0.0296(11) 0.0443(13) 0.0509(14) -0.0201(10) 0.0170(10) -0.0048(9)
N2 0.0231(12) 0.0266(12) 0.0265(12) -0.0036(9) 0.0077(10) -0.0034(9)
C11 0.0263(14) 0.0230(14) 0.0299(15) -0.0029(11) 0.0097(12) -0.0056(11)
C12 0.0377(17) 0.0318(16) 0.0322(16) -0.0071(13) 0.0110(14) -0.0075(13)
C13 0.0330(16) 0.0246(15) 0.0458(18) -0.0017(13) 0.0081(14) -0.0022(12)
C14 0.0244(15) 0.0350(16) 0.0344(16) -0.0102(13) 0.0086(13) -0.0072(12)
C15 0.0287(17) 0.052(2) 0.0453(19) -0.0085(16) 0.0021(15) 0.0033(14)
C16 0.0362(18) 0.057(2) 0.050(2) -0.0080(16) 0.0192(16) -0.0166(16)
C17 0.0236(14) 0.0246(14) 0.0253(14) 0.0016(11) 0.0082(12) -0.0071(11)
C18 0.0303(16) 0.0310(15) 0.0274(15) 0.0009(12) 0.0068(13) 0.0028(12)
C19 0.0377(18) 0.0383(17) 0.0305(16) -0.0057(13) 0.0151(14) -0.0034(13)
C20 0.0363(16) 0.0303(15) 0.0231(14) 0.0007(12) 0.0090(13) -0.0116(12)
C21 0.0316(16) 0.0347(16) 0.0339(17) 0.0042(13) 0.0028(13) 0.0010(13)
C22 0.0324(16) 0.0331(15) 0.0288(15) -0.0028(12) 0.0099(13) 0.0026(12)
C23 0.0402(18) 0.0383(18) 0.0354(19) 0.0040(14) 0.0097(15) -0.0114(14)
N3 0.045(2) 0.059(2) 0.0241(18) 0.0010(16) 0.0065(15) -0.0210(17)
F1 0.079(10) 0.061(8) 0.041(7) 0.016(6) 0.027(7) 0.031(7)
F2 0.038(7) 0.100(12) 0.053(8) 0.029(8) 0.019(6) 0.010(7)
F3 0.110(14) 0.099(13) 0.032(8) -0.002(8) -0.003(8) -0.031(11)
C24 0.0217(13) 0.0300(15) 0.0230(14) 0.0009(11) 0.0038(11) -0.0031(11)
C25 0.0282(15) 0.0334(15) 0.0242(14) 0.0001(12) 0.0062(12) -0.0011(12)
C26 0.0325(16) 0.0335(16) 0.0302(16) -0.0035(12) 0.0072(13) 0.0066(12)
C27 0.0318(16) 0.0308(15) 0.0301(16) 0.0036(12) 0.0049(13) 0.0023(12)
C28 0.0358(17) 0.0378(17) 0.0266(15) 0.0042(13) 0.0114(13) -0.0001(13)
C29 0.0312(16) 0.0341(16) 0.0285(15) -0.0004(12) 0.0115(13) -0.0028(12)
C30 0.056(2) 0.0370(19) 0.044(2) 0.0098(15) 0.0128(17) 0.0112(16)
F4 0.208(4) 0.0247(13) 0.0486(16) -0.0003(12) 0.041(2) 0.0167(17)
F5 0.0590(16) 0.0426(13) 0.0585(16) 0.0155(11) -0.0067(12) 0.0130(11)
F6 0.0702(19) 0.0501(16) 0.095(2) 0.0352(15) 0.0277(17) -0.0010(13)
N4 0.11(2) 0.033(13) 0.09(2) -0.006(13) -0.015(17) -0.003(13)

_geom_special_details            
;
 All esds (except the esd in the dihedral angle between two l.s. planes)
 are estimated using the full covariance matrix.  The cell esds are taken
 into account individually in the estimation of esds in distances, angles
 and torsion angles; correlations between esds in cell parameters are only
 used when they are defined by crystal symmetry.  An approximate (isotropic)
 treatment of cell esds is used for estimating esds involving l.s. planes.
;

loop_
_geom_bond_atom_site_label_1
_geom_bond_atom_site_label_2
_geom_bond_distance
_geom_bond_site_symmetry_2
_geom_bond_publ_flag
C1 C9 1.448(4) . ?
C1 C5 1.567(4) . ?
C1 C4 1.570(4) . ?
C1 C2 1.573(4) . ?
C2 C3 1.558(4) . ?
C2 C6 1.571(4) . ?
C3 C4 1.549(4) . ?
C3 C7 1.559(4) . ?
C4 C8 1.562(4) . ?
C5 C6 1.554(4) . ?
C5 C8 1.563(4) . ?
C6 C17 1.481(4) . ?
C6 C7 1.613(4) . ?
C7 C10 1.508(4) . ?
C7 C8 1.613(4) . ?
C8 C24 1.491(4) . ?
C9 N1 1.144(4) . ?
C10 O1 1.233(3) . ?
C10 N2 1.355(3) . ?
N2 C11 1.480(3) . ?
N2 C14 1.487(3) . ?
C11 C12 1.526(4) . ?
C11 C13 1.532(4) . ?
C14 C16 1.520(4) . ?
C14 C15 1.522(4) . ?
C17 C18 1.390(4) . ?
C17 C22 1.393(4) . ?
C18 C19 1.377(4) . ?
C19 C20 1.388(4) . ?
C20 C21 1.392(4) . ?
C20 C23 1.454(4) . ?
C21 C22 1.378(4) . ?
C23 N3 1.163(4) . ?
C23 F3 1.285(8) . ?
C23 F2 1.294(7) . ?
C23 F1 1.470(7) . ?
C24 C25 1.388(4) . ?
C24 C29 1.401(4) . ?
C25 C26 1.387(4) . ?
C26 C27 1.379(4) . ?
C27 C28 1.388(4) . ?
C27 C30 1.498(4) . ?
C28 C29 1.390(4) . ?
C30 N4 1.226(7) . ?
C30 F4 1.296(4) . ?
C30 F6 1.319(4) . ?
C30 F5 1.356(4) . ?

loop_
_geom_angle_atom_site_label_1
_geom_angle_atom_site_label_2
_geom_angle_atom_site_label_3
_geom_angle
_geom_angle_site_symmetry_1
_geom_angle_site_symmetry_3
_geom_angle_publ_flag
C9 C1 C5 124.0(3) . . ?
C9 C1 C4 126.9(2) . . ?
C5 C1 C4 89.8(2) . . ?
C9 C1 C2 125.7(2) . . ?
C5 C1 C2 89.6(2) . . ?
C4 C1 C2 89.4(2) . . ?
C3 C2 C6 91.06(19) . . ?
C3 C2 C1 89.7(2) . . ?
C6 C2 C1 89.7(2) . . ?
C4 C3 C2 90.7(2) . . ?
C4 C3 C7 91.6(2) . . ?
C2 C3 C7 90.9(2) . . ?
C3 C4 C8 90.7(2) . . ?
C3 C4 C1 90.2(2) . . ?
C8 C4 C1 90.0(2) . . ?
C6 C5 C8 92.2(2) . . ?
C6 C5 C1 90.5(2) . . ?
C8 C5 C1 90.0(2) . . ?
C17 C6 C5 123.6(2) . . ?
C17 C6 C2 124.6(2) . . ?
C5 C6 C2 90.2(2) . . ?
C17 C6 C7 128.6(2) . . ?
C5 C6 C7 89.91(19) . . ?
C2 C6 C7 88.49(19) . . ?
C10 C7 C3 117.8(2) . . ?
C10 C7 C6 127.5(2) . . ?
C3 C7 C6 89.47(19) . . ?
C10 C7 C8 132.5(2) . . ?
C3 C7 C8 88.47(19) . . ?
C6 C7 C8 88.28(18) . . ?
C24 C8 C4 123.4(2) . . ?
C24 C8 C5 124.8(2) . . ?
C4 C8 C5 90.21(19) . . ?
C24 C8 C7 128.3(2) . . ?
C4 C8 C7 89.2(2) . . ?
C5 C8 C7 89.57(19) . . ?
N1 C9 C1 178.0(3) . . ?
O1 C10 N2 121.9(2) . . ?
O1 C10 C7 117.0(2) . . ?
N2 C10 C7 121.1(2) . . ?
C10 N2 C11 124.0(2) . . ?
C10 N2 C14 119.0(2) . . ?
C11 N2 C14 116.9(2) . . ?
N2 C11 C12 112.1(2) . . ?
N2 C11 C13 110.7(2) . . ?
C12 C11 C13 110.7(2) . . ?
N2 C14 C16 112.6(2) . . ?
N2 C14 C15 111.2(2) . . ?
C16 C14 C15 112.3(3) . . ?
C18 C17 C22 118.5(2) . . ?
C18 C17 C6 120.2(2) . . ?
C22 C17 C6 121.3(2) . . ?
C19 C18 C17 121.4(3) . . ?
C18 C19 C20 119.4(3) . . ?
C19 C20 C21 120.1(3) . . ?
C19 C20 C23 118.7(3) . . ?
C21 C20 C23 121.2(3) . . ?
C22 C21 C20 119.7(3) . . ?
C21 C22 C17 120.9(3) . . ?
F3 C23 F2 115.6(7) . . ?
N3 C23 C20 176.0(3) . . ?
F3 C23 C20 117.5(6) . . ?
F2 C23 C20 114.8(7) . . ?
F3 C23 F1 100.1(6) . . ?
F2 C23 F1 99.5(6) . . ?
C20 C23 F1 105.4(5) . . ?
C25 C24 C29 118.7(3) . . ?
C25 C24 C8 121.7(2) . . ?
C29 C24 C8 119.6(2) . . ?
C26 C25 C24 121.0(3) . . ?
C27 C26 C25 119.6(3) . . ?
C26 C27 C28 120.7(3) . . ?
C26 C27 C30 121.1(3) . . ?
C28 C27 C30 118.1(3) . . ?
C27 C28 C29 119.3(3) . . ?
C28 C29 C24 120.6(3) . . ?
F4 C30 F6 109.3(3) . . ?
F4 C30 F5 106.5(3) . . ?
F6 C30 F5 104.1(3) . . ?
N4 C30 C27 159.0(11) . . ?
F4 C30 C27 113.1(3) . . ?
F6 C30 C27 112.4(3) . . ?
F5 C30 C27 110.8(3) . . ?

loop_
_geom_torsion_atom_site_label_1
_geom_torsion_atom_site_label_2
_geom_torsion_atom_site_label_3
_geom_torsion_atom_site_label_4
_geom_torsion
_geom_torsion_site_symmetry_1
_geom_torsion_site_symmetry_2
_geom_torsion_site_symmetry_3
_geom_torsion_site_symmetry_4
_geom_torsion_publ_flag
C9 C1 C2 C3 -137.3(3) . . . . ?
C5 C1 C2 C3 89.55(19) . . . . ?
C4 C1 C2 C3 -0.22(19) . . . . ?
C9 C1 C2 C6 131.7(3) . . . . ?
C5 C1 C2 C6 -1.52(19) . . . . ?
C4 C1 C2 C6 -91.29(19) . . . . ?
C6 C2 C3 C4 89.9(2) . . . . ?
C1 C2 C3 C4 0.2(2) . . . . ?
C6 C2 C3 C7 -1.8(2) . . . . ?
C1 C2 C3 C7 -91.4(2) . . . . ?
C2 C3 C4 C8 -90.2(2) . . . . ?
C7 C3 C4 C8 0.7(2) . . . . ?
C2 C3 C4 C1 -0.2(2) . . . . ?
C7 C3 C4 C1 90.7(2) . . . . ?
C9 C1 C4 C3 136.5(3) . . . . ?
C5 C1 C4 C3 -89.4(2) . . . . ?
C2 C1 C4 C3 0.2(2) . . . . ?
C9 C1 C4 C8 -132.8(3) . . . . ?
C5 C1 C4 C8 1.3(2) . . . . ?
C2 C1 C4 C8 90.9(2) . . . . ?
C9 C1 C5 C6 -132.9(3) . . . . ?
C4 C1 C5 C6 90.9(2) . . . . ?
C2 C1 C5 C6 1.5(2) . . . . ?
C9 C1 C5 C8 134.9(3) . . . . ?
C4 C1 C5 C8 -1.3(2) . . . . ?
C2 C1 C5 C8 -90.7(2) . . . . ?
C8 C5 C6 C17 -138.3(2) . . . . ?
C1 C5 C6 C17 131.6(2) . . . . ?
C8 C5 C6 C2 88.5(2) . . . . ?
C1 C5 C6 C2 -1.5(2) . . . . ?
C8 C5 C6 C7 0.01(19) . . . . ?
C1 C5 C6 C7 -90.02(19) . . . . ?
C3 C2 C6 C17 139.4(3) . . . . ?
C1 C2 C6 C17 -130.9(3) . . . . ?
C3 C2 C6 C5 -88.2(2) . . . . ?
C1 C2 C6 C5 1.53(19) . . . . ?
C3 C2 C6 C7 1.7(2) . . . . ?
C1 C2 C6 C7 91.44(19) . . . . ?
C4 C3 C7 C10 137.8(2) . . . . ?
C2 C3 C7 C10 -131.4(2) . . . . ?
C4 C3 C7 C6 -89.02(19) . . . . ?
C2 C3 C7 C6 1.7(2) . . . . ?
C4 C3 C7 C8 -0.73(19) . . . . ?
C2 C3 C7 C8 90.0(2) . . . . ?
C17 C6 C7 C10 -11.1(4) . . . . ?
C5 C6 C7 C10 -146.0(3) . . . . ?
C2 C6 C7 C10 123.8(3) . . . . ?
C17 C6 C7 C3 -136.6(3) . . . . ?
C5 C6 C7 C3 88.5(2) . . . . ?
C2 C6 C7 C3 -1.7(2) . . . . ?
C17 C6 C7 C8 134.9(3) . . . . ?
C5 C6 C7 C8 -0.01(19) . . . . ?
C2 C6 C7 C8 -90.18(19) . . . . ?
C3 C4 C8 C24 -137.9(3) . . . . ?
C1 C4 C8 C24 131.9(3) . . . . ?
C3 C4 C8 C5 88.8(2) . . . . ?
C1 C4 C8 C5 -1.3(2) . . . . ?
C3 C4 C8 C7 -0.72(19) . . . . ?
C1 C4 C8 C7 -90.9(2) . . . . ?
C6 C5 C8 C24 138.6(3) . . . . ?
C1 C5 C8 C24 -130.9(3) . . . . ?
C6 C5 C8 C4 -89.2(2) . . . . ?
C1 C5 C8 C4 1.3(2) . . . . ?
C6 C5 C8 C7 -0.01(19) . . . . ?
C1 C5 C8 C7 90.5(2) . . . . ?
C10 C7 C8 C24 6.9(4) . . . . ?
C3 C7 C8 C24 134.4(3) . . . . ?
C6 C7 C8 C24 -136.1(3) . . . . ?
C10 C7 C8 C4 -126.7(3) . . . . ?
C3 C7 C8 C4 0.72(19) . . . . ?
C6 C7 C8 C4 90.23(19) . . . . ?
C10 C7 C8 C5 143.0(3) . . . . ?
C3 C7 C8 C5 -89.50(19) . . . . ?
C6 C7 C8 C5 0.01(18) . . . . ?
C3 C7 C10 O1 0.8(4) . . . . ?
C6 C7 C10 O1 -112.3(3) . . . . ?
C8 C7 C10 O1 117.0(3) . . . . ?
C3 C7 C10 N2 178.6(2) . . . . ?
C6 C7 C10 N2 65.5(4) . . . . ?
C8 C7 C10 N2 -65.2(4) . . . . ?
O1 C10 N2 C11 179.6(2) . . . . ?
C7 C10 N2 C11 1.8(4) . . . . ?
O1 C10 N2 C14 1.0(4) . . . . ?
C7 C10 N2 C14 -176.7(2) . . . . ?
C10 N2 C11 C12 -118.8(3) . . . . ?
C14 N2 C11 C12 59.8(3) . . . . ?
C10 N2 C11 C13 117.1(3) . . . . ?
C14 N2 C11 C13 -64.4(3) . . . . ?
C10 N2 C14 C16 -61.1(3) . . . . ?
C11 N2 C14 C16 120.3(3) . . . . ?
C10 N2 C14 C15 66.0(3) . . . . ?
C11 N2 C14 C15 -112.6(3) . . . . ?
C5 C6 C17 C18 8.0(4) . . . . ?
C2 C6 C17 C18 125.6(3) . . . . ?
C7 C6 C17 C18 -113.8(3) . . . . ?
C5 C6 C17 C22 -171.0(2) . . . . ?
C2 C6 C17 C22 -53.4(4) . . . . ?
C7 C6 C17 C22 67.2(4) . . . . ?
C22 C17 C18 C19 -1.1(4) . . . . ?
C6 C17 C18 C19 179.8(3) . . . . ?
C17 C18 C19 C20 1.0(4) . . . . ?
C18 C19 C20 C21 0.0(4) . . . . ?
C18 C19 C20 C23 -179.3(3) . . . . ?
C19 C20 C21 C22 -0.8(4) . . . . ?
C23 C20 C21 C22 178.5(3) . . . . ?
C20 C21 C22 C17 0.6(4) . . . . ?
C18 C17 C22 C21 0.3(4) . . . . ?
C6 C17 C22 C21 179.3(3) . . . . ?
C19 C20 C23 F3 68.9(8) . . . . ?
C21 C20 C23 F3 -110.3(8) . . . . ?
C19 C20 C23 F2 -149.9(6) . . . . ?
C21 C20 C23 F2 30.8(6) . . . . ?
C19 C20 C23 F1 -41.5(5) . . . . ?
C21 C20 C23 F1 139.3(5) . . . . ?
C4 C8 C24 C25 -140.4(3) . . . . ?
C5 C8 C24 C25 -22.8(4) . . . . ?
C7 C8 C24 C25 99.7(3) . . . . ?
C4 C8 C24 C29 38.5(4) . . . . ?
C5 C8 C24 C29 156.1(3) . . . . ?
C7 C8 C24 C29 -81.4(3) . . . . ?
C29 C24 C25 C26 2.2(4) . . . . ?
C8 C24 C25 C26 -178.8(3) . . . . ?
C24 C25 C26 C27 -1.2(4) . . . . ?
C25 C26 C27 C28 -1.0(4) . . . . ?
C25 C26 C27 C30 -179.5(3) . . . . ?
C26 C27 C28 C29 2.0(4) . . . . ?
C30 C27 C28 C29 -179.5(3) . . . . ?
C27 C28 C29 C24 -0.8(4) . . . . ?
C25 C24 C29 C28 -1.2(4) . . . . ?
C8 C24 C29 C28 179.8(3) . . . . ?
C26 C27 C30 N4 -74(3) . . . . ?
C28 C27 C30 N4 108(3) . . . . ?
C26 C27 C30 F4 -12.7(5) . . . . ?
C28 C27 C30 F4 168.7(3) . . . . ?
C26 C27 C30 F6 -137.1(3) . . . . ?
C28 C27 C30 F6 44.3(4) . . . . ?
C26 C27 C30 F5 106.8(3) . . . . ?
C28 C27 C30 F5 -71.7(4) . . . . ?

_refine_diff_density_max         0.340
_refine_diff_density_min         -0.337
_refine_diff_density_rms         0.051

_shelx_res_file                  
;
TITL cn_4_cn_4_cf3_diaryl_etoac_hex_a.res
    CN_4_CN_4_CF3_diaryl_EtOAc_Hex.res
    created by SHELXL-2016/6 at 11:26:40 on 29-May-2019
REM  Yadorkari-X generated
CELL 0.71073 14.0809 10.9917 17.1659 90.0000 108.8460 90.0000
ZERR 4.0 0.0007 0.0004 0.0008 0.0000 0.0050 0.0000
LATT 1
SYMM 1/2-X, 1/2+Y, 1/2-Z
REM  SPGR P21/n monoclinic
SFAC C H N O F
UNIT 120 104 12 4 12
L.S. 10
FMAP 2
PLAN -20
ACTA
CONF
LIST 4
MERG 2
OMIT -10.000000 50.000000

DFIX 1.33 0.01 C23 F1 C23 F2 C23 F3 C30 F4 C30 F5 C30 F6
DFIX 2.15 0.01 F1 F2 F2 F3 F3 F1 F4 F5 F5 F6 F6 F4
DFIX 1.15 0.01 C23 N3 C30 N4
DFIX 2.69 0.01 C20 N3 C27 N4
DFIX 3.59 0.01 C19 N3 C21 N3 C26 N4 C28 N4

WGHT    0.031900    3.323700
FVAR       0.46507   0.84455
C1    1    0.675132    0.879924    0.837837    11.00000    0.03137    0.03217 =
         0.02616   -0.00134    0.00571   -0.01132
C2    1    0.572357    0.941865    0.789141    11.00000    0.03614    0.02392 =
         0.02779   -0.00131    0.00868   -0.00736
AFIX  13
H1    2    0.564193    1.026676    0.770548    11.00000   -1.20000
AFIX   0
C3    1    0.523696    0.884053    0.849978    11.00000    0.03580    0.02321 =
         0.02570   -0.00422    0.01152   -0.00574
AFIX  13
H2    2    0.480546    0.927910    0.875266    11.00000   -1.20000
AFIX   0
C4    1    0.624635    0.823063    0.898619    11.00000    0.03278    0.02952 =
         0.02167   -0.00265    0.00554   -0.01127
AFIX  13
H3    2    0.654138    0.822267    0.958729    11.00000   -1.20000
AFIX   0
C5    1    0.643919    0.765133    0.781126    11.00000    0.02492    0.03280 =
         0.02309   -0.00087    0.00633   -0.00547
AFIX  13
H4    2    0.688136    0.721870    0.756599    11.00000   -1.20000
AFIX   0
C6    1    0.543677    0.827553    0.731292    11.00000    0.02650    0.02487 =
         0.02335   -0.00114    0.00883   -0.00469
C7    1    0.490420    0.770496    0.793235    11.00000    0.02846    0.02372 =
         0.02121   -0.00139    0.00856   -0.00225
C8    1    0.596118    0.707499    0.842982    11.00000    0.02446    0.02640 =
         0.02270   -0.00113    0.00473   -0.00538
C9    1    0.772936    0.936907    0.859343    11.00000    0.04038    0.04300 =
         0.02569   -0.00271    0.00707   -0.01420
N1    3    0.850579    0.980395    0.874394    11.00000    0.04932    0.06020 =
         0.03925   -0.00294    0.00875   -0.02718
C10   1    0.383164    0.728537    0.772777    11.00000    0.02714    0.02744 =
         0.02463    0.00053    0.00804   -0.00322
O1    4    0.328352    0.788128    0.801792    11.00000    0.02960    0.04434 =
         0.05093   -0.02008    0.01697   -0.00483
N2    3    0.348393    0.632066    0.722464    11.00000    0.02305    0.02657 =
         0.02651   -0.00358    0.00774   -0.00345
C11   1    0.410751    0.558167    0.685634    11.00000    0.02630    0.02298 =
         0.02987   -0.00292    0.00973   -0.00561
AFIX  13
H5    2    0.478656    0.592393    0.703951    11.00000   -1.20000
AFIX   0
C12   1    0.372143    0.562597    0.591733    11.00000    0.03771    0.03180 =
         0.03221   -0.00714    0.01099   -0.00751
AFIX 137
H6    2    0.309814    0.519132    0.571795    11.00000   -1.50000
H7    2    0.420503    0.525706    0.570487    11.00000   -1.50000
H8    2    0.361831    0.645740    0.573862    11.00000   -1.50000
AFIX   0
C13   1    0.417781    0.426541    0.716255    11.00000    0.03305    0.02460 =
         0.04577   -0.00171    0.00814   -0.00216
AFIX 137
H9    2    0.441053    0.425751    0.775345    11.00000   -1.50000
H10   2    0.463938    0.382185    0.696283    11.00000   -1.50000
H11   2    0.352757    0.389182    0.696330    11.00000   -1.50000
AFIX   0
C14   1    0.240639    0.598340    0.700525    11.00000    0.02436    0.03496 =
         0.03444   -0.01022    0.00856   -0.00717
AFIX  13
H12   2    0.230943    0.525508    0.665898    11.00000   -1.20000
AFIX   0
C15   1    0.173381    0.696880    0.648664    11.00000    0.02868    0.05217 =
         0.04527   -0.00848    0.00212    0.00329
AFIX 137
H13   2    0.178445    0.769139    0.681172    11.00000   -1.50000
H14   2    0.105100    0.669044    0.630267    11.00000   -1.50000
H15   2    0.194190    0.714593    0.601852    11.00000   -1.50000
AFIX   0
C16   1    0.210844    0.564228    0.775248    11.00000    0.03623    0.05651 =
         0.04958   -0.00805    0.01919   -0.01661
AFIX 137
H16   2    0.256774    0.504509    0.807267    11.00000   -1.50000
H17   2    0.144122    0.531298    0.757469    11.00000   -1.50000
H18   2    0.212816    0.635331    0.808212    11.00000   -1.50000
AFIX   0
C17   1    0.505538    0.832674    0.640225    11.00000    0.02363    0.02465 =
         0.02533    0.00160    0.00815   -0.00708
C18   1    0.553125    0.767332    0.594187    11.00000    0.03034    0.03104 =
         0.02743    0.00087    0.00676    0.00281
AFIX  43
H19   2    0.609184    0.720628    0.621163    11.00000   -1.20000
AFIX   0
C19   1    0.518974    0.770322    0.509440    11.00000    0.03774    0.03829 =
         0.03050   -0.00566    0.01515   -0.00340
AFIX  43
H20   2    0.551055    0.725072    0.479529    11.00000   -1.20000
AFIX   0
C20   1    0.436249    0.841463    0.469043    11.00000    0.03627    0.03031 =
         0.02306    0.00074    0.00897   -0.01162
C21   1    0.388358    0.909012    0.514003    11.00000    0.03158    0.03465 =
         0.03393    0.00420    0.00279    0.00099
AFIX  43
H21   2    0.333425    0.957430    0.486982    11.00000   -1.20000
AFIX   0
C22   1    0.422743    0.903776    0.598717    11.00000    0.03240    0.03306 =
         0.02882   -0.00278    0.00990    0.00261
AFIX  43
H22   2    0.390230    0.948334    0.628625    11.00000   -1.20000
AFIX   0
C23   1    0.400522    0.842394    0.379556    11.00000    0.04023    0.03834 =
         0.03541    0.00402    0.00965   -0.01141
PART 1
N3    3    0.367393    0.838789    0.308126    21.00000    0.04530    0.05854 =
         0.02411    0.00102    0.00647   -0.02100
PART 2
F1    5    0.491364    0.846790    0.355158   -21.00000    0.07918    0.06067 =
         0.04128    0.01636    0.02739    0.03053
F2    5    0.358502    0.942980    0.346714   -21.00000    0.03770    0.09975 =
         0.05253    0.02851    0.01907    0.00986
F3    5    0.359986    0.744525    0.342639   -21.00000    0.10969    0.09854 =
         0.03198   -0.00174   -0.00334   -0.03052
PART 0
C24   1    0.614859    0.580916    0.875561    11.00000    0.02166    0.03000 =
         0.02296    0.00087    0.00383   -0.00315
C25   1    0.647487    0.490239    0.833996    11.00000    0.02824    0.03341 =
         0.02421    0.00007    0.00621   -0.00106
AFIX  43
H23   2    0.659217    0.508737    0.785028    11.00000   -1.20000
AFIX   0
C26   1    0.662860    0.372416    0.864411    11.00000    0.03249    0.03353 =
         0.03024   -0.00347    0.00719    0.00663
AFIX  43
H24   2    0.683580    0.312079    0.835494    11.00000   -1.20000
AFIX   0
C27   1    0.647259    0.345217    0.937755    11.00000    0.03182    0.03075 =
         0.03008    0.00358    0.00489    0.00226
C28   1    0.617806    0.434854    0.982150    11.00000    0.03579    0.03785 =
         0.02662    0.00420    0.01139   -0.00009
AFIX  43
H25   2    0.609389    0.416491    1.032400    11.00000   -1.20000
AFIX   0
C29   1    0.601032    0.552333    0.950701    11.00000    0.03119    0.03408 =
         0.02854   -0.00044    0.01151   -0.00275
AFIX  43
H26   2    0.580439    0.612510    0.979811    11.00000   -1.20000
AFIX   0
C30   1    0.663919    0.219197    0.972815    11.00000    0.05606    0.03704 =
         0.04391    0.00981    0.01277    0.01121
PART 1
F4    5    0.673964    0.138692    0.920887    21.00000    0.20845    0.02469 =
         0.04861   -0.00031    0.04126    0.01666
F5    5    0.748681    0.214128    1.038823    21.00000    0.05898    0.04257 =
         0.05851    0.01553   -0.00675    0.01299
F6    5    0.592396    0.184386    1.002066    21.00000    0.07022    0.05014 =
         0.09503    0.03525    0.02772   -0.00098
PART 2
N4    3    0.648905    0.110710    0.980755   -21.00000    0.11076    0.03284 =
         0.08843   -0.00607   -0.01511   -0.00266
PART 0

HKLF 4


REM  cn_4_cn_4_cf3_diaryl_etoac_hex_a.res
REM R1 =  0.0615 for    3506 Fo > 4sig(Fo)  and  0.0774 for all    4418 data
REM    375 parameters refined using     20 restraints

END

WGHT      0.0319      3.3245

REM Highest difference peak  0.340,  deepest hole -0.337,  1-sigma level  0.051
Q1    1   0.5198  0.8552  0.3512  11.00000  0.05    0.34
Q2    1   0.7674  0.1871  0.9811  11.00000  0.05    0.31
Q3    1   0.6033  0.1613  0.9358  11.00000  0.05    0.31
Q4    1   0.6645  0.2035  1.0480  11.00000  0.05    0.29
Q5    1   0.3862  0.7609  0.3496  11.00000  0.05    0.24
Q6    1   0.5032  0.7931  0.7506  11.00000  0.05    0.22
Q7    1   0.8051  1.0349  0.8792  11.00000  0.05    0.22
Q8    1   0.6448  0.0742  0.9686  11.00000  0.05    0.22
Q9    1   0.5348  0.7212  0.8156  11.00000  0.05    0.22
Q10   1   0.5725  0.3727  0.9455  11.00000  0.05    0.22
Q11   1   0.6747  0.8236  0.8110  11.00000  0.05    0.17
Q12   1   0.3744  0.8474  0.3866  11.00000  0.05    0.17
Q13   1   0.3528  0.7261  0.8291  11.00000  0.05    0.16
Q14   1   0.4852  0.8318  0.8136  11.00000  0.05    0.16
Q15   1   0.3825  0.9364  0.3629  11.00000  0.05    0.16
Q16   1   0.6252  0.7190  0.8100  11.00000  0.05    0.15
Q17   1   0.3185  0.7940  0.8723  11.00000  0.05    0.15
Q18   1   0.5593  0.8896  0.7579  11.00000  0.05    0.15
Q19   1   0.4400  0.8489  0.9169  11.00000  0.05    0.15
Q20   1   0.6411  0.2802  0.9473  11.00000  0.05    0.15
;
_shelx_res_checksum              27200

_shelx_hkl_file                  
;
   0   0  -2  892.15   44.27
   0   0   2  901.65   44.31
   0   0   3    0.10    1.21
   0   0  -3    1.54    1.07
   0   0  -4    7.75    1.62
   0   0   4    5.33    1.63
   0   0  -5   15.10    2.18
   0   0   5   14.97    2.35
   0   0  -6  898.11   45.99
   0   0   6  869.44   46.13
   0   0   6  920.98   44.99
   0   0   7    3.55    2.11
   0   0   7    7.05    0.60
   0   0  -7    2.68    1.66
   0   0   7    7.86    1.45
   0   0   8  187.07    9.19
   0   0   8  181.30   10.43
   0   0  -8  161.30   11.28
   0   0   8  174.47   11.68
   0   0   9    0.48    1.21
   0   0   9    0.05    0.34
   0   0  -9   -0.28    1.73
   0   0 -10  121.58    9.57
   0   0  10  135.42    8.68
   0   0  10  148.13    7.18
   0   0  10  132.10    7.60
   0   0  11    9.72    2.17
   0   0  11   11.93    0.87
   0   0  11    6.57    1.15
   0   0 -11    7.68    2.53
   0   0  12  236.91   11.50
   0   0 -12  212.31   14.59
   0   0  12  236.01   13.63
   0   0  12  213.62   12.01
   0   0  13    3.49    2.04
   0   0  13    3.14    1.02
   0   0 -13    1.59    2.54
   0   0  14  247.41   14.70
   0   0 -14  234.39   15.82
   0   0  14  239.37   12.72
   0   0 -15    1.39    3.05
   0   0  15    0.61    2.46
   0   0 -16  207.15   14.80
   0   0  16  207.26   13.66
   0   0  17    0.72    2.93
   0   0 -17    1.55    3.11
   0   0 -18   -0.54    3.77
   0   0  18    4.65    3.46
   0   0 -19   -1.73    4.13
   0   1   0   20.20    1.31
   0  -1   0   29.47    1.37
   0   1   1   42.11    2.37
   0   1  -1   62.47    2.31
   0   1   1   41.45    2.16
   0   1  -1   29.80    2.07
   0  -1  -1   45.97    2.18
   0  -1  -2  194.83   10.42
   0  -1   2  207.86   10.49
   0   1  -2  198.70   10.00
   0  -1   3 1657.58   80.62
   0   1   3 1670.79   79.73
   0  -1  -3 1592.03   80.53
   0   1  -3 1597.20   79.82
   0  -1   4 2285.66  119.23
   0  -1   4 2559.34  118.21
   0   1   4 2444.04  118.07
   0  -1  -4 2275.83  119.14
   0   1   4 2274.93  118.69
   0  -1   5   12.84    2.49
   0  -1   5   16.09    1.37
   0   1   5   22.03    2.02
   0  -1  -5   16.12    2.21
   0   1   5   20.61    1.27
   0  -1   6  625.04   28.86
   0  -1   6  641.24   30.69
   0   1   6  563.84   28.60
   0   1   6  546.76   29.50
   0  -1   6  578.55   29.18
   0  -1  -6  547.81   30.30
   0   1   7  454.60   26.07
   0   1   7  513.71   25.05
   0  -1   7  488.37   25.76
   0  -1   7  551.75   25.37
   0  -1  -7  451.01   26.82
   0  -1   7  512.92   27.28
   0   1   8   32.03    3.09
   0  -1  -8   31.19    3.79
   0   1   8   29.70    1.94
   0  -1   8   36.48    2.32
   0  -1   8   31.13    2.75
   0  -1   8   31.11    4.16
   0   1   9   41.11    2.01
   0   1   9   26.41    2.96
   0  -1   9   20.88    2.01
   0  -1  -9   27.60    3.62
   0  -1   9   20.34    2.51
   0   1  10  112.25    8.19
   0  -1  10  118.28    7.89
   0  -1  10  119.22    7.14
   0  -1 -10  113.33    9.00
   0   1  10  149.42    6.89
   0  -1 -11   33.45    4.26
   0  -1  11   34.54    3.41
   0  -1  11   38.28    2.72
   0   1  11   37.37    3.83
   0   1  11   35.71    2.26
   0   1  12    0.66    0.59
   0   1  12    1.97    1.90
   0  -1  12    0.95    0.95
   0  -1 -12    2.94    2.30
   0  -1  12    1.62    1.62
   0   1  13    5.08    1.07
   0   1  13    5.83    0.86
   0  -1 -13    5.19    2.74
   0   1  13    7.29    2.44
   0  -1  13    7.47    1.33
   0  -1  13    6.22    2.28
   0   1  14   65.49    4.44
   0  -1 -14   63.06    7.04
   0   1  14   67.67    6.35
   0  -1  14   78.95    4.82
   0   1  14   80.15    4.20
   0  -1  14   78.76    6.26
   0  -1 -15   24.96    4.69
   0   1  15   28.28    4.30
   0  -1  15   29.06    4.05
   0   1  16   51.04    5.82
   0  -1 -16   35.37    5.78
   0  -1  16   46.59    5.25
   0   1  17   87.72    7.76
   0  -1 -17   67.15    8.09
   0  -1 -18   68.11    8.17
   0   1  18   80.42    7.76
   0   1  19   11.91    4.51
   0  -1 -19    3.46    4.05
   0   2   0 1742.11   84.72
   0   2   0 1730.72   84.79
   0   2  -1   30.90    1.41
   0  -2  -1   15.60    1.28
   0   2   1   16.75    1.32
   0   2  -2  160.79    7.94
   0   2  -2  134.26    7.44
   0   2  -2  137.02    7.62
   0   2   2  164.82    8.01
   0  -2   2  150.44    7.98
   0  -2  -2  160.47    7.93
   0  -2   2  152.64    7.48
   0  -2  -3   37.69    3.13
   0   2  -3   51.04    2.84
   0   2   3   25.09    2.88
   0  -2   3   53.56    3.53
   0  -2   3   55.74    2.57
   0   2   3   41.35    3.29
   0   2  -3   49.86    3.34
   0  -2  -4  669.65   35.40
   0  -2   4  729.74   34.66
   0  -2   4  678.16   35.52
   0  -2   4  720.49   34.29
   0   2   4  672.89   35.15
   0   2  -4  718.42   35.49
   0   2   4  727.60   34.52
   0   2  -4  623.19   34.59
   0   2   4  713.23   35.56
   0  -2   5  296.06   14.73
   0  -2   5  286.98   15.03
   0  -2   5  299.39   16.39
   0   2   5  299.40   15.83
   0   2  -5  289.60   16.20
   0   2  -5  271.08   15.13
   0   2   5  312.30   16.47
   0  -2   5  315.78   15.24
   0   2   5  332.05   15.07
   0  -2  -5  292.77   16.21
   0   2  -6   25.41    2.77
   0  -2   6   19.87    1.63
   0  -2   6   25.65    1.15
   0   2   6   12.83    2.49
   0   2   6   12.14    1.96
   0  -2   6   21.06    1.70
   0   2   6    9.41    1.24
   0  -2  -6   12.04    2.32
   0  -2   6   20.87    2.99
   0  -2   7   20.27    1.70
   0   2   7   19.96    3.11
   0  -2   7   13.91    1.65
   0   2  -7   13.03    2.51
   0   2   7   18.77    1.42
   0  -2  -7   20.90    2.77
   0  -2   7   17.95    3.11
   0   2   7   13.01    2.14
   0  -2   8    2.81    0.90
   0   2   8    2.50    0.68
   0   2  -8    1.97    1.61
   0  -2   8    1.92    0.99
   0   2   8    2.71    1.46
   0  -2  -8    0.99    1.82
   0  -2   9  218.11   11.42
   0   2   9  226.51   11.13
   0   2  -9  203.83   13.16
   0  -2   9  210.62   11.74
   0  -2  -9  183.97   12.96
   0   2   9  210.97   12.59
   0   2  10   13.86    1.37
   0  -2  10   20.73    1.83
   0   2 -10   16.62    3.16
   0   2  10   11.57    2.38
   0  -2 -10   15.20    2.94
   0  -2  10   19.21    2.21
   0   2  11    7.23    0.94
   0  -2  11    6.12    1.24
   0   2 -11    8.00    2.52
   0  -2  11    5.79    1.65
   0   2  11    1.96    1.89
   0  -2 -11    2.01    2.28
   0   2 -12    2.56    2.53
   0  -2 -12    2.57    2.34
   0  -2  12    3.09    1.17
   0   2  12    1.60    1.88
   0  -2  12    2.24    1.65
   0   2  12    4.99    0.95
   0   2  13    1.37    0.76
   0  -2  13   -0.21    1.85
   0  -2 -13    1.98    2.62
   0   2 -13    1.19    2.31
   0  -2  13    1.45    1.12
   0   2  13    1.17    2.22
   0   2  14    7.89    1.12
   0  -2  14    4.01    2.26
   0  -2 -14    6.01    3.08
   0  -2  14    3.30    1.30
   0   2 -14    5.14    3.19
   0   2  14    7.43    3.20
   0  -2 -15   46.88    6.39
   0  -2  15   71.83    5.95
   0   2 -15   53.43    6.65
   0   2  15   73.84    6.71
   0   2 -16   28.27    5.45
   0  -2 -16   31.24    5.37
   0   2  16   36.97    5.15
   0   2  17    0.41    3.41
   0   2 -17   -0.51    3.35
   0  -2 -17    2.54    3.51
   0   2 -18   -1.63    3.97
   0  -2 -18    2.72    3.68
   0   2  18   -0.88    3.46
   0  -2 -19   -3.46    4.60
   0   2 -19    0.58    4.16
   0   2  19   -0.47    3.68
   0   2  20    6.53    4.34
   0   3   0    5.20    0.88
   0   3   0    3.44    0.65
   0   3   1   56.61    3.55
   0  -3  -1   55.87    3.58
   0   3  -1   61.68    3.52
   0   3   1   69.86    3.99
   0   3  -1   73.79    3.64
   0  -3  -2   14.25    1.42
   0   3  -2   17.64    1.45
   0  -3   2   18.55    1.28
   0   3  -2   23.15    1.58
   0   3  -2   14.57    1.24
   0   3   2   14.67    1.71
   0  -3   3  393.27   19.03
   0   3  -3  370.24   19.00
   0   3  -3  388.68   19.34
   0  -3  -3  364.67   19.53
   0   3  -3  399.76   19.65
   0   3   4    5.74    0.86
   0  -3  -4    5.32    1.28
   0   3  -4    6.70    1.38
   0  -3   4    8.19    0.74
   0   3  -4    6.92    1.02
   0  -3   5  405.37   19.30
   0   3   5  435.50   19.73
   0  -3  -5  389.84   20.65
   0   3  -5  354.60   19.77
   0  -3   5  377.79   19.35
   0   3  -5  384.07   20.62
   0   3   5  360.72   20.50
   0   3   6 1118.03   50.99
   0   3  -6  944.95   51.09
   0  -3  -6  965.59   52.12
   0  -3   6 1062.92   50.58
   0   3   6  979.25   51.97
   0  -3   6 1018.06   50.73
   0   3  -6 1055.32   52.29
   0   3  -7   83.89    6.30
   0   3   7   87.10    6.10
   0  -3   7   91.59    5.00
   0  -3  -7   83.00    6.33
   0  -3   7   93.84    5.30
   0   3   7  106.45    5.16
   0  -3   7   81.38    4.58
   0   3   8  319.01   15.42
   0   3   8  290.38   16.68
   0   3  -8  286.35   17.02
   0  -3  -8  289.40   17.04
   0  -3   8  282.73   15.43
   0  -3   8  313.16   15.67
   0   3   9   13.27    1.45
   0  -3   9   14.86    1.69
   0  -3   9   17.22    1.75
   0  -3  -9   13.83    2.60
   0   3   9   10.71    2.22
   0   3  -9   10.72    2.49
   0   3 -10   29.41    3.76
   0   3  10   17.09    1.71
   0  -3 -10   15.77    3.00
   0  -3  10   26.47    2.22
   0  -3  10   21.80    2.26
   0   3  10   19.65    2.98
   0  -3  11   91.00    5.71
   0   3  11   82.24    4.92
   0  -3 -11   76.04    6.93
   0   3  11   80.83    6.60
   0   3 -11   81.30    7.12
   0  -3  11   87.10    5.34
   0  -3  12   97.77    6.45
   0   3 -12   87.77    7.85
   0   3  12   99.72    5.55
   0  -3 -12   87.77    7.83
   0   3  12   85.36    7.25
   0   3  13   16.80    3.46
   0   3  13   15.69    1.71
   0  -3 -13   12.67    3.63
   0  -3  13   23.40    3.00
   0   3 -13   20.87    4.12
   0  -3 -14   15.40    3.86
   0   3  14   16.38    1.72
   0   3 -14    7.23    3.52
   0   3  14   13.26    3.49
   0  -3 -15   45.40    5.92
   0   3 -15   39.62    5.69
   0   3  15   36.63    5.13
   0   3  16    4.10    3.03
   0  -3 -16    0.96    3.16
   0   3 -16    6.69    3.82
   0  -3 -17   16.32    4.67
   0   3 -17    8.66    4.00
   0   3  17   24.17    4.70
   0   3  18    4.68    3.48
   0   3 -18    0.54    3.79
   0  -3 -18   -0.54    3.71
   0  -3 -19   66.69    8.36
   0   3 -19   68.20    8.44
   0   3  19   68.50    8.06
   0   4   0  247.98   11.99
   0   4   0  212.47   11.61
   0   4   1   57.34    3.82
   0  -4  -1   51.47    3.44
   0   4   1   57.69    3.48
   0   4  -1   56.63    3.42
   0   4  -1   63.08    3.59
   0  -4   1   60.92    3.50
   0   4  -2   40.13    2.80
   0   4  -2   38.80    2.56
   0   4  -2   46.92    2.62
   0  -4   2   42.24    2.61
   0   4   2   36.58    3.08
   0   4   2   38.96    2.68
   0  -4   3    8.48    0.93
   0  -4  -3    5.52    1.10
   0   4   3   10.78    1.64
   0   4  -3    7.86    1.26
   0   4  -3    9.16    1.01
   0   4  -3    9.28    1.18
   0   4   4  365.75   17.72
   0   4  -4  325.29   17.38
   0   4  -4  369.45   18.18
   0  -4  -4  340.58   18.10
   0   4  -4  336.67   17.81
   0  -4   4  367.31   17.45
   0   4   4  319.07   18.33
   0   4  -5  456.80   23.07
   0  -4  -5  377.04   23.38
   0  -4   5  508.97   22.63
   0   4  -5  496.78   23.74
   0   4   5  403.47   22.79
   0   4  -6   31.42    3.03
   0   4  -6   30.39    2.33
   0   4   6   19.11    1.92
   0  -4  -6   16.69    2.53
   0  -4   6   30.65    1.83
   0   4   7   22.51    1.76
   0   4  -7   11.12    1.52
   0   4   7   14.72    2.37
   0  -4   7   14.92    1.16
   0  -4   7   11.32    1.07
   0   4  -7   13.48    2.35
   0  -4  -7   16.88    2.49
   0   4   8    7.65    2.08
   0   4   8   11.44    1.37
   0  -4   8    9.96    1.15
   0  -4  -8    9.09    2.12
   0   4  -8   11.52    2.34
   0   4  -9  186.77   11.85
   0  -4   9  181.08    9.88
   0   4   9  178.90   11.55
   0   4   9  202.00   10.11
   0  -4  -9  170.51   11.69
   0   4 -10   15.69    3.01
   0  -4 -10   12.33    2.76
   0   4  10   12.91    1.55
   0  -4  10   13.04    1.71
   0   4  10   11.80    2.57
   0  -4 -11    2.65    2.16
   0   4  11    2.11    1.01
   0  -4  11    1.39    1.28
   0   4 -11    3.93    2.32
   0   4  11    0.29    1.87
   0  -4  12    3.99    1.64
   0   4 -12    3.59    2.66
   0   4  12    6.19    1.32
   0  -4 -12    6.16    2.84
   0   4  12   12.93    2.97
   0   4  13    9.99    1.51
   0  -4 -13    5.50    2.89
   0   4  13    7.98    3.10
   0   4 -13    6.22    3.11
   0   4 -14   15.03    3.98
   0  -4 -14    8.42    3.48
   0   4  14    9.76    3.32
   0   4 -15  100.06    9.03
   0   4  15   90.01    8.45
   0  -4 -15  102.45    9.03
   0   4 -16   10.44    3.96
   0   4  16   10.50    3.90
   0  -4 -16    4.29    3.46
   0   4 -17    3.55    3.98
   0  -4 -17   -3.05    3.74
   0   4  17    2.80    3.63
   0  -4 -18   18.75    5.01
   0   4  18   21.82    5.10
   0   4 -18   12.35    4.87
   0   4  19    7.87    4.38
   0   4 -19   10.29    4.81
   0   5   0   12.57    1.33
   0   5   0   11.40    1.55
   0   5   1  383.51   19.41
   0  -5   1  382.90   19.38
   0   5  -1  412.26   19.62
   0   5   1  403.98   19.96
   0   5  -1  345.83   19.29
   0  -5   2  247.51   12.93
   0   5  -2  214.91   13.05
   0   5  -2  226.26   12.84
   0   5   2  267.57   13.71
   0  -5  -2  249.70   12.35
   0  -5  -2  247.74   12.53
   0   5  -2  271.03   12.58
   0   5  -2  252.72   12.35
   0   5   2  250.56   13.02
   0   5  -3 1091.67   50.11
   0   5   3 1025.76   50.98
   0   5  -3  937.42   49.99
   0   5  -3  923.41   50.30
   0  -5   3 1011.89   50.06
   0   5  -3 1062.00   49.76
   0   5   4  141.26    8.56
   0  -5  -4  123.47    7.78
   0  -5   4  141.10    7.50
   0   5  -4  134.85    7.86
   0   5  -4  153.98    7.97
   0   5  -4  138.27    7.47
   0   5   5   40.53    3.79
   0   5   5   39.18    2.98
   0  -5   5   48.49    2.84
   0   5  -5   46.18    3.28
   0  -5  -5   31.10    3.23
   0   5  -5   47.11    3.55
   0   5   6  273.14   16.20
   0   5  -6  299.85   15.94
   0  -5  -6  276.47   15.81
   0   5   6  327.50   15.21
   0   5  -6  254.80   15.16
   0  -5   6  292.31   14.72
   0   5  -7   83.80    5.71
   0   5   7  100.30    5.64
   0   5  -7   90.99    6.52
   0  -5  -7   96.40    6.62
   0   5  -8  238.52   13.81
   0  -5  -8  248.52   14.95
   0   5  -8  252.59   14.89
   0   5   8  280.36   13.70
   0   5   9  197.14   10.20
   0   5   9  173.19   11.67
   0  -5  -9  170.19   11.62
   0   5  -9  183.55   11.75
   0   5  10  190.73   12.48
   0   5 -10  187.11   12.44
   0  -5 -10  180.45   12.40
   0   5  10  209.93   10.80
   0   5  11    9.43    1.53
   0   5  11    7.32    2.67
   0  -5 -11    8.15    2.82
   0   5 -11    6.11    2.72
   0   5 -12  925.89   54.10
   0   5  12 1131.44   52.03
   0   5  12  999.70   54.31
   0  -5 -12  969.89   54.26
   0   5  13  196.94   13.41
   0   5  13  202.47   10.87
   0  -5 -13  184.41   13.23
   0   5 -13  188.17   13.28
   0   5 -14   64.20    6.63
   0  -5 -14   57.88    6.43
   0   5  14   54.22    6.37
   0  -5 -15   19.43    4.36
   0   5  15   21.82    4.52
   0   5 -15   14.48    4.02
   0   5 -16   -2.82    3.65
   0  -5 -16    2.37    3.31
   0   5  16   -0.47    3.40
   0   5 -17   -0.50    3.64
   0   5  17    0.99    3.78
   0  -5 -17   -1.50    3.58
   0   5  18    0.52    4.00
   0  -5 -18    1.08    3.88
   0   5 -18   -2.68    4.13
   0   6   0  169.85    9.53
   0   6   0  185.21   10.02
   0   6  -1   55.67    3.87
   0   6  -1   54.62    3.61
   0   6   1   48.97    3.55
   0   6   1   67.01    4.40
   0   6   2  103.21    6.19
   0   6   2   92.88    5.32
   0   6  -2   76.54    5.09
   0   6  -3   61.11    2.68
   0  -6  -3   51.76    2.03
   0   6  -3   69.41    2.18
   0   6  -3   70.25    3.06
   0   6  -3   68.29    2.61
   0   6   3   57.83    3.90
   0   6   3   54.17    2.96
   0   6  -3   58.90    3.30
   0   6  -4  246.69   12.29
   0  -6  -4  207.08   12.15
   0   6  -4  226.10   12.56
   0   6   4  245.01   13.44
   0   6  -4  236.63   12.15
   0  -6  -5  334.47   18.63
   0   6  -5  345.88   18.76
   0   6   5  374.55   19.76
   0   6   5  364.83   18.47
   0   6  -5  364.93   18.69
   0   6   6    3.05    2.00
   0   6   6    1.62    0.98
   0   6  -6    1.87    1.01
   0  -6  -6    2.74    1.39
   0   6  -6    1.24    1.32
   0   6   7    4.09    2.09
   0   6  -7    1.26    0.96
   0   6   7    2.00    1.09
   0  -6  -7    0.96    1.51
   0   6  -7    1.30    1.34
   0   6   8    1.93    2.06
   0   6  -8    2.69    1.20
   0   6  -8    0.21    1.64
   0   6   8    1.71    1.02
   0  -6  -8    0.89    1.66
   0   6  -9  107.55    6.82
   0  -6  -9  106.83    7.82
   0   6  -9  112.11    7.87
   0   6 -10  161.46    9.99
   0  -6 -10  123.99    9.44
   0   6  11  327.17   19.09
   0   6 -11  288.29   18.28
   0  -6 -11  332.97   18.83
   0   6  12   14.42    3.73
   0   6 -12   17.91    3.70
   0  -6 -12   11.38    3.41
   0   6  13   12.67    3.92
   0   6 -13   11.44    3.63
   0  -6 -13   10.15    3.51
   0   6 -14   14.41    3.98
   0   6  14   17.99    4.33
   0  -6 -14   13.76    3.89
   0   6 -15    6.44    3.68
   0  -6 -15    5.66    3.60
   0   6  15    5.13    3.74
   0  -6 -16   38.00    5.68
   0   6 -16   24.59    5.16
   0   6  16   29.71    5.62
   0   6  17   14.13    4.89
   0   6 -17    6.48    4.09
   0  -6 -17   18.60    4.92
   0   6 -18    1.58    3.87
   0  -6 -18    0.53    3.68
   0   7   0    0.16    1.18
   0   7   0    1.07    0.87
   0   7  -1   27.73    2.57
   0   7   1   39.47    3.41
   0   7  -1   33.67    2.91
   0   7   1   39.07    2.85
   0   7   2    9.77    1.49
   0   7  -2   11.62    1.54
   0   7   2   11.82    2.13
   0   7  -3  165.04    8.61
   0   7   3  139.67    8.75
   0  -7  -3  154.15    7.96
   0   7  -3  166.66    8.00
   0   7   3  163.47    9.93
   0   7  -3  166.51    7.87
   0   7  -3  144.56    9.03
   0  -7  -3  145.00    7.83
   0   7  -3  157.92    8.75
   0   7  -4  228.17   12.36
   0   7  -4  232.79   11.75
   0   7   4  226.17   13.68
   0   7  -4  254.82   11.82
   0   7  -4  248.19   12.15
   0   7  -4  227.35   12.88
   0  -7  -4  209.84   11.73
   0  -7  -5  217.51   12.34
   0   7  -5  220.15   12.76
   0   7  -5  238.50   12.40
   0   7   5  248.28   13.92
   0  -7  -6    1.77    1.20
   0   7  -6    5.74    1.41
   0   7  -6    3.98    1.42
   0   7   6    2.68    2.15
   0   7  -7   27.62    2.97
   0   7  -7   22.31    2.51
   0  -7  -7   21.35    2.76
   0   7   7   20.86    3.39
   0  -7  -8   37.04    3.73
   0   7  -8   29.78    3.04
   0   7  -8   32.94    3.58
   0   7   8   32.76    4.36
   0   7  -9   12.12    2.04
   0   7  -9   13.18    2.70
   0   7   9   12.38    3.18
   0  -7  -9   11.65    2.74
   0  -7 -10   27.75    3.92
   0   7  10   29.09    4.41
   0   7 -10   28.16    3.74
   0   7 -11   21.35    3.62
   0  -7 -11   19.12    3.71
   0   7 -12  182.52   12.29
   0  -7 -12  181.93   12.41
   0  -7 -13  127.42   10.06
   0   7  13  129.97   10.68
   0   7 -13  134.52   10.09
   0   7  14   13.14    4.31
   0  -7 -14   14.01    3.78
   0   7 -14    7.88    3.46
   0  -7 -15   31.78    5.32
   0   7  15   39.76    5.98
   0   7 -15   39.81    5.65
   0   7  16    7.88    4.34
   0  -7 -16    6.40    3.75
   0   7 -16    4.52    3.74
   0   7 -17   43.93    6.49
   0   7 -18    0.51    4.00
   0   8   1   37.88    3.79
   0   8  -1   40.04    3.36
   0   8  -2   22.18    2.36
   0   8   2   37.45    3.69
   0   8  -3   23.68    2.41
   0   8   3   27.43    3.44
   0   8  -3   23.73    2.40
   0   8  -4   41.59    2.38
   0   8   4   44.30    4.43
   0   8  -4   43.14    2.55
   0   8  -4   39.26    2.68
   0  -8  -4   42.55    2.56
   0   8  -4   40.32    3.16
   0   8  -4   38.35    3.56
   0   8   5  112.40    8.05
   0   8  -5  110.29    7.01
   0   8  -5  109.15    6.13
   0   8  -5  102.11    5.72
   0   8  -6    9.73    1.28
   0  -8  -6   12.38    1.82
   0   8  -6   12.18    1.73
   0   8  -6   10.23    1.90
   0   8   6    9.32    2.75
   0  -8  -7   62.05    4.80
   0   8   7   70.93    6.36
   0   8  -7   62.96    4.82
   0   8  -7   63.22    4.72
   0   8  -8   15.22    2.28
   0   8   8   16.93    3.51
   0   8  -8   10.44    2.24
   0   8  -9   49.66    4.59
   0   8   9   48.71    5.72
   0   8  -9   45.73    4.11
   0   8 -10   10.27    2.21
   0   8  10   14.93    3.81
   0   8 -10   10.49    2.70
   0   8  11   92.12    8.51
   0   8 -11   91.86    7.34
   0   8 -12   19.12    3.86
   0   8  12   23.58    4.72
   0   8 -13   26.32    4.30
   0   8 -14    9.71    3.66
   0   8 -15    5.22    3.52
   0   8  15    5.27    4.18
   0   8 -16   -0.86    3.64
   0   9   0    1.02    1.28
   0   9   1   42.76    3.72
   0   9  -1   43.02    3.77
   0   9   1   47.02    4.36
   0   9  -2   27.66    3.04
   0   9   2   31.68    3.87
   0   9   3    2.68    2.36
   0   9  -3    0.81    1.48
   0   9  -4   21.39    1.92
   0   9   4   17.42    3.43
   0   9  -5   91.42    6.56
   0   9  -5   95.50    5.19
   0   9   5   92.50    7.56
   0   9   6    2.30    2.67
   0   9  -6    2.37    1.22
   0   9  -6    2.34    1.49
   0   9   7    5.63    3.12
   0   9  -7    3.02    1.62
   0   9  -7    4.96    1.64
   0   9   8   16.15    3.84
   0   9  -8   14.49    2.34
   0   9  -8   14.86    2.46
   0   9   9   28.78    4.70
   0   9  -9   18.26    2.85
   0   9  -9   30.73    3.34
   0   9 -10    5.61    2.28
   0   9  10    1.70    3.16
   0   9 -10    3.50    1.79
   0   9  11  229.63   15.77
   0   9  12   13.32    4.54
   0   9  13   19.61    5.14
   0   9  14    5.84    4.59
   0  10   0   51.43    4.35
   0  10  -1    8.54    1.99
   0  10   1    5.44    1.72
   0  10   2    1.47    1.43
   0  10  -2    0.81    1.52
   0  10  -3   25.11    2.84
   0  10   3   27.12    3.99
   0  10   4    4.50    2.93
   0  10   5   82.23    7.28
   0  10  -5   79.07    6.00
   0  10  -6   94.29    7.09
   0  10   6  124.21    9.17
   0  10  -7   37.31    3.85
   0  10   7   37.73    5.32
   0  10   8    6.92    3.59
   0  10  -8   10.13    2.32
   0  10  -9    5.05    2.14
   0  10   9    1.73    3.34
   0  10 -10    3.86    1.95
   0  10  10    0.46    3.59
   0  10  11    1.93    3.59
   0  10  12   22.04    5.42
   0  11   0   -0.65    1.63
   0  11   1    5.53    1.94
   0  11  -1    7.73    2.16
   0  11   2    5.35    1.81
   0  11  -2    2.98    1.76
   0  11   3   46.52    4.22
   0  11  -3   47.32    4.48
   0  11   4   10.11    2.26
   0  11   4    6.24    3.28
   0  11   5   14.14    2.43
   0  11   5   17.58    4.09
   0  11  -6    4.33    1.93
   0  11   6    1.99    3.31
   0  11   7   24.99    4.96
   0  11  -7   18.85    3.01
   0  11  -8   27.02    3.65
   0  11   8   35.48    5.77
   0  11  -9   -0.79    2.00
   0  11   9    3.80    3.91
   0  11  10   47.61    6.77
   0  11 -10   43.68    4.56
   0  11  11    5.28    4.53
   0  12   0    2.17    1.74
   0  12   1    4.93    2.04
   0  12  -1    9.69    2.49
   0  12   2    2.77    1.91
   0  12  -2    1.54    1.93
   0  12  -3   29.71    3.67
   0  12   3   23.13    3.20
   0  12  -4    2.27    2.07
   0  12   4   -1.10    1.73
   0  12   5    1.29    1.72
   0  12  -6   12.79    2.90
   0  12   6   13.44    2.54
   0  12  -7    6.67    2.47
   0  12   7    8.01    2.12
   0  12   7    6.77    4.05
   0  12   8   11.50    4.59
   0  12   8   16.85    2.69
   0  12   9    4.56    4.25
   0  13   0   -0.27    1.90
   0  13  -1   46.13    4.82
   0  13   1   53.82    4.92
   0  13  -2    3.86    2.26
   0  13   2    1.54    1.96
   0  13   3    2.48    1.99
   0  13  -3    2.44    2.15
   0  13   4   20.20    3.24
   0  13   5    0.72    1.88
   0  13   6   23.85    3.35
   0  13   7   34.96    3.91
   1   0 -19   30.99    5.97
   1   0 -18   -2.22    4.01
  -1   0  18    1.97    3.48
   1   0 -17   36.22    5.78
  -1   0  17   34.51    5.17
   1   0 -16    7.90    3.27
  -1   0  16    4.32    3.06
   1   0 -15    8.25    3.53
  -1   0  15   10.45    3.06
  -1   0  14   -0.28    2.33
   1   0 -14   -3.03    3.15
  -1   0  14   -0.67    0.86
  -1   0  13   21.68    1.83
   1   0 -13   22.41    3.99
  -1   0  13   20.48    3.24
   1   0 -12    1.90    2.49
  -1   0  12    2.59    1.87
  -1   0  12    3.17    0.90
   1   0 -11    7.10    2.54
  -1   0  11   10.41    2.27
  -1   0  11    8.66    1.07
  -1   0  10   10.39    1.15
   1   0 -10   10.66    2.67
  -1   0  10   11.28    2.10
   1   0  -9 1564.20   85.95
  -1   0   9 1606.92   84.80
  -1   0   9 1771.63   83.62
  -1   0   8    1.45    1.17
   1   0  -8   -0.25    1.76
  -1   0   8    1.02    0.56
  -1   0   7   27.66    1.71
   1   0  -7   25.73    3.25
  -1   0   7   23.52    2.41
  -1   0   6    5.48    1.25
  -1   0   6    5.12    0.61
   1   0  -6    4.65    1.70
   1   0  -5 2682.74  128.95
  -1   0   5 2727.21  128.35
  -1   0   5 2409.89  129.03
   1   0  -5 2382.90  129.79
  -1   0   4   19.69    1.65
   1   0  -4   15.70    1.54
  -1   0   4   14.58    0.95
  -1   0   3 4832.63  235.38
   1   0  -2    0.74    0.33
  -1   0   1   52.70    1.07
   1   0  -1   70.19    1.56
  -1   0   0    0.69    0.20
   1   0   1  346.20   17.07
  -1   0  -1  337.13   17.06
   1   0   2    9.33    1.27
  -1   0  -2   10.71    1.26
  -1   0  -3 2878.27  144.42
   1   0   3 3031.55  144.53
   1   0   4    0.98    1.53
  -1   0  -4    0.64    1.05
  -1   0  -5  149.74    9.16
   1   0   5  160.10    9.57
   1   0   6    8.32    2.35
  -1   0  -6    8.67    1.94
   1   0   7   13.14    2.87
  -1   0  -7    8.74    2.01
  -1   0  -8    5.97    2.11
   1   0   8    8.14    2.85
  -1   0  -9   16.47    2.89
   1   0   9   22.00    3.75
   1   0  10    2.08    1.53
  -1   0 -10   -0.31    2.05
   1   0  10    0.71    2.58
   1   0  11  311.00   17.75
  -1   0 -11  301.74   18.92
   1   0  11  325.69   16.03
   1   0  12    1.12    1.65
   1   0  12    0.29    0.87
  -1   0 -12   -1.11    2.34
   1   0  12    0.19    0.47
  -1   0 -13   24.77    4.28
   1   0  13   23.16    2.23
   1   0  13   22.60    1.56
   1   0  13   23.79    3.36
   1   0  14    1.20    1.15
  -1   0 -14   -1.27    2.69
   1   0  14    0.82    2.18
  -1   0 -15    9.57    3.65
   1   0  15    5.37    2.61
   1   0  16    3.28    2.83
  -1   0 -16   -1.95    3.34
   1   0  17    2.89    3.02
  -1   0 -17    3.62    3.58
  -1   0 -18   -2.22    3.48
   1  -1 -19   18.70    5.17
  -1   1  19   13.99    4.53
   1  -1 -18    2.78    3.88
  -1   1  18    0.42    3.41
  -1  -1  17   90.51    7.74
   1  -1 -17   83.65    8.72
  -1   1  17   84.21    7.87
  -1   1  16   34.35    5.05
  -1  -1  16   38.18    4.82
   1  -1 -16   37.39    5.72
   1  -1 -15   45.79    6.01
  -1   1  15   53.90    5.65
  -1  -1  15   48.67    5.19
  -1   1  14    6.57    1.06
  -1   1  14   10.14    2.97
   1  -1 -14    5.19    3.14
  -1  -1  14    5.16    2.43
  -1   1  13    5.51    0.96
  -1  -1  13    3.76    2.12
   1  -1 -13    5.66    2.96
  -1   1  13    3.67    2.19
  -1   1  12   75.41    6.00
  -1  -1  12   67.77    4.26
  -1   1  12   69.33    4.01
  -1  -1  12   76.81    5.70
   1  -1 -12   79.29    7.05
   1  -1 -11   31.81    4.45
  -1  -1  11   33.13    2.45
  -1  -1  11   33.97    3.47
  -1   1  11   34.61    3.74
  -1   1  11   36.46    2.26
  -1   1  10    8.75    2.11
  -1  -1  10    6.80    1.04
  -1   1  10    7.54    0.88
  -1   1  10    7.97    0.85
  -1  -1  10    4.71    1.58
   1  -1 -10    7.12    2.45
   1  -1  -9   10.32    2.60
  -1  -1   9   16.37    1.40
  -1  -1   9   10.60    1.91
  -1   1   9   13.73    1.12
  -1   1   9   13.98    2.29
  -1  -1   8  243.72   13.86
  -1  -1   8  254.87   13.13
  -1   1   8  272.68   12.96
   1  -1  -8  221.04   14.98
  -1   1   8  246.85   14.25
   1  -1  -7    4.69    1.90
  -1   1   7    9.60    1.75
  -1  -1   7    6.81    0.86
  -1  -1   7    6.55    1.28
  -1   1   7    5.23    0.68
  -1   1   6  716.45   32.69
  -1   1   6  612.12   33.59
   1  -1  -6  589.30   34.23
  -1  -1   6  615.77   33.21
   1  -1  -5   97.59    4.96
   1   1  -5   80.82    5.00
   1  -1  -5   93.73    6.41
  -1   1   5   93.62    5.78
  -1   1   5  107.66    5.02
  -1  -1   5   98.79    5.45
   1   1  -4   40.65    2.68
  -1   1   4   51.41    2.55
   1  -1  -4   48.66    2.53
  -1   1   4   45.39    3.19
  -1  -1   4   40.96    2.78
   1   1  -4   41.10    2.54
   1  -1  -3 4106.08  208.88
  -1   1   3 4524.38  208.91
   1  -1  -3 4095.94  209.33
  -1   1   3 4078.41  209.43
   1   1  -3 4483.75  209.01
   1  -1  -2  396.97   19.39
   1  -1  -2  388.98   19.01
   1  -1  -2  379.43   18.98
  -1   1   2  380.59   19.43
  -1  -1   1 1956.47   92.38
   1  -1  -1 1878.14   92.35
   1  -1  -1 1863.56   92.37
  -1  -1   0   43.73    1.70
   1  -1   0   34.37    1.81
   1  -1   0   30.13    1.63
   1  -1   1 3875.69  179.95
   1  -1   1 3593.64  180.14
  -1  -1  -1 3528.45  180.11
   1  -1   2  210.59   10.58
  -1  -1  -2  190.35   10.47
   1  -1   3 1004.09   47.88
  -1  -1  -3  922.19   47.77
  -1  -1  -4  162.48    8.66
   1  -1   4  130.71    8.53
  -1  -1  -5   95.14    6.40
   1  -1   5  100.05    6.67
   1  -1   6  217.56   12.37
  -1  -1  -6  194.60   11.84
   1  -1   7  668.35   33.11
  -1  -1  -7  585.02   32.45
  -1  -1  -8   34.85    3.77
   1  -1   8   33.51    4.16
   1  -1   9   58.83    3.79
   1  -1   9   61.63    5.99
  -1  -1  -9   59.07    5.38
   1   1  10   50.93    4.30
   1  -1  10   42.41    3.82
   1  -1  10   35.21    5.03
   1   1  10   55.97    2.87
  -1  -1 -10   37.29    4.53
   1  -1  10   37.23    3.09
  -1  -1 -11    6.78    2.76
   1   1  11    8.53    0.97
   1   1  11    8.72    2.16
   1  -1  11    6.79    1.90
   1  -1  11    9.86    1.43
   1   1  12    1.72    0.69
   1   1  12    2.22    1.80
   1  -1  12    1.24    1.71
   1  -1  12    0.42    0.96
   1  -1  12    1.40    0.40
  -1  -1 -12    1.11    2.19
   1  -1  13    1.42    0.32
   1  -1  13    1.65    1.10
  -1  -1 -13   -1.18    2.37
   1   1  13    1.90    2.10
   1  -1  13    2.29    1.86
   1   1  13    1.01    0.68
  -1  -1 -14   45.02    5.76
   1  -1  14   39.69    4.40
   1  -1  14   47.21    3.51
   1   1  14   41.68    4.76
   1   1  15  116.34    8.82
  -1  -1 -15   96.78    9.41
   1  -1  15  123.65    8.54
   1  -1  16   16.94    3.61
  -1  -1 -16   12.22    4.16
   1   1  16   15.35    3.65
  -1  -1 -17   30.04    5.53
   1   1  17   29.57    4.90
  -1  -1 -18    3.90    4.19
   1   1  18   10.89    4.07
   1   1  19   25.09    5.18
  -1   2  20    9.14    4.73
  -1   2  19   -1.44    4.04
   1   2 -19    1.75    4.32
   1  -2 -19    0.58    3.92
  -1   2  18    4.42    3.61
   1   2 -18    0.56    4.00
   1  -2 -18   -1.11    3.74
   1  -2 -17   -1.56    3.60
  -1   2  17    3.29    3.37
   1   2 -17   -0.52    3.57
   1   2 -16   10.31    3.95
   1  -2 -16   12.75    3.95
  -1   2  16    9.98    3.66
   1  -2 -15    5.50    3.35
  -1   2  15    2.15    2.72
  -1  -2  15    4.72    2.52
   1   2 -15    7.34    3.45
   1  -2 -14   16.59    3.89
  -1  -2  14   18.96    3.08
  -1   2  14   17.03    1.43
   1   2 -14   16.72    3.74
  -1  -2  13   39.75    4.02
  -1   2  13   40.39    2.54
   1  -2 -13   43.07    5.30
  -1   2  13   39.80    4.82
   1   2 -13   39.41    5.22
  -1  -2  12   17.93    2.69
   1  -2 -12   23.26    3.96
  -1   2  12   22.91    1.77
   1   2 -12   14.23    3.47
  -1   2  12   20.97    3.33
   1   2 -11    2.81    2.33
  -1   2  11    6.86    2.07
  -1  -2  11    4.65    1.68
  -1   2  11    4.75    0.87
   1  -2 -11    2.44    2.20
  -1   2  10  126.96    8.77
   1   2 -10  128.64    9.56
  -1  -2  10  123.24    7.92
  -1   2  10  145.31    7.19
   1  -2 -10  112.23    9.20
  -1  -2   9  391.71   20.59
   1  -2  -9  350.49   21.96
  -1   2   9  378.49   21.39
   1   2  -9  420.58   22.46
  -1   2   9  407.04   19.85
   1   2  -8   36.38    4.00
  -1   2   8   34.90    3.45
  -1   2   8   35.25    2.27
   1  -2  -8   33.69    3.86
  -1  -2   8   34.52    2.84
   1   2  -7    3.78    1.79
  -1   2   7    0.67    1.28
   1   2  -7    1.31    0.62
  -1   2   7    1.45    0.58
   1  -2  -7    1.33    1.47
  -1  -2   7    2.08    0.97
  -1   2   6   95.05    4.98
   1  -2  -6   82.71    6.30
   1   2  -6   88.20    5.07
  -1  -2   6   90.55    5.23
   1   2  -6   99.37    6.55
  -1   2   6   92.05    5.95
   1  -2  -5   28.83    1.94
   1  -2  -5   25.00    2.95
  -1   2   5   28.23    2.75
   1   2  -5   32.89    2.14
  -1   2   5   33.51    2.02
   1   2  -5   35.83    3.26
   1  -2  -5   26.79    2.67
   1  -2  -4  840.76   45.21
   1   2  -4  927.15   45.30
   1   2  -4  862.05   44.06
   1   2  -4  916.46   44.13
   1   2  -4  846.91   44.37
  -1  -2   4  885.97   44.21
   1  -2  -4  928.64   44.31
  -1   2   4  891.94   45.11
  -1   2   4 1044.55   44.38
   1  -2  -4  909.15   44.93
   1  -2  -3  236.12   10.80
   1  -2  -3  215.06   11.29
   1   2  -3  203.38   10.56
  -1   2   3  195.33   11.30
   1  -2  -2  827.66   39.13
   1  -2  -2  739.94   39.59
   1  -2  -2  839.28   39.25
   1   2  -2  768.32   39.11
   1  -2  -1   40.28    2.37
   1  -2  -1   40.50    2.70
   1  -2  -1   38.55    2.18
  -1   2   1   41.57    2.17
   1   2  -1   42.20    2.18
  -1   2   1   38.30    2.36
   1  -2   0  426.53   20.83
   1  -2   0  421.89   20.68
   1   2   0  412.24   20.66
  -1   2   0  422.05   20.62
   1   2   1    7.26    0.98
  -1  -2  -1    6.32    0.88
   1  -2   1    7.89    1.04
   1  -2   1    9.86    0.97
  -1   2  -1    7.48    0.88
  -1   2  -1   10.66    1.00
   1  -2   1    9.57    1.08
  -1   2  -1    9.71    0.95
   1  -2   2 2846.07  137.33
  -1  -2  -2 2678.23  137.20
  -1   2  -2 2935.30  137.25
   1   2   2 2799.04  137.28
   1  -2   2 2781.07  137.02
  -1   2  -2 2832.24  137.03
  -1   2  -3  665.86   31.92
  -1  -2  -3  594.37   31.81
   1  -2   3  645.93   32.01
   1   2   3  633.78   31.96
   1  -2   4   22.16    2.61
  -1   2  -4   19.03    2.26
   1  -2   4   21.06    1.76
   1   2   4   28.54    2.86
  -1  -2  -4   25.88    2.44
   1  -2   5  514.86   26.93
  -1   2  -5  466.97   26.55
   1  -2   5  530.36   25.76
  -1  -2  -5  490.97   26.63
   1   2   5  560.66   27.06
   1  -2   6  135.58    9.10
  -1   2  -6  130.91    8.79
  -1  -2  -6  142.94    8.91
   1  -2   6  143.65    7.79
   1   2   6  165.16    9.45
  -1   2  -7  517.23   28.14
   1  -2   7  550.84   26.77
  -1  -2  -7  487.17   28.00
   1   2   7  538.29   28.54
   1  -2   7  540.89   28.55
   1  -2   8    3.05    0.99
   1   2   8    2.52    2.29
  -1  -2  -8    2.23    1.74
   1  -2   8    1.44    2.20
  -1   2  -8    2.95    1.73
   1   2   9   76.04    6.56
   1  -2   9   51.87    5.89
   1   2   9   74.79    3.93
  -1   2  -9   50.20    5.34
   1  -2   9   57.72    4.11
  -1  -2  -9   66.96    5.75
   1   2   9   74.03    5.39
   1   2  10   30.20    2.14
  -1  -2 -10   23.75    3.71
   1   2  10   30.46    4.58
  -1   2 -10   26.87    3.79
   1   2  10   31.33    3.42
   1  -2  10   27.97    4.49
   1  -2  10   30.24    2.55
   1  -2  10   31.07    2.92
   1   2  11    0.24    1.70
   1  -2  11    0.16    1.35
   1   2  11    1.95    0.76
  -1  -2 -11   -1.35    2.06
  -1   2 -11    1.34    1.98
   1  -2  11    0.23    1.00
  -1  -2 -12   10.88    3.12
   1  -2  12   14.77    2.38
   1  -2  12   11.95    1.81
   1   2  12   13.58    1.39
   1   2  12   11.87    2.77
  -1   2 -12   11.88    3.17
  -1  -2 -13   60.87    6.18
   1   2  13   56.04    3.46
   1  -2  13   54.10    3.96
   1   2  13   43.18    4.96
  -1   2 -13   47.80    5.75
   1  -2  13   60.48    4.89
   1  -2  14   96.22    5.97
  -1  -2 -14   93.17    8.36
   1  -2  14   95.29    6.95
  -1   2 -14   90.51    8.42
   1   2  14   82.64    7.47
   1  -2  15   18.35    3.33
  -1   2 -15   16.36    4.25
  -1  -2 -15   16.44    4.25
   1   2  15   19.29    3.84
  -1   2 -16   32.97    5.56
   1   2  16   33.15    4.90
  -1  -2 -16   30.66    5.18
  -1  -2 -17   14.56    4.59
   1   2  17   13.91    3.93
  -1   2 -17   23.79    4.98
   1   2  18   20.31    4.82
  -1  -2 -18   20.00    5.31
  -1   2 -18   22.75    5.46
   1   2  19    2.37    4.00
   1   2  20   -4.03    4.37
  -1   3  20   -1.61    4.37
   1   3 -19   12.11    4.92
   1  -3 -19    6.24    4.66
  -1   3  19    8.13    4.50
   1   3 -18    2.21    3.65
  -1   3  18    5.64    3.84
   1  -3 -18   -0.55    3.70
  -1   3  17    3.50    3.58
   1  -3 -17   -1.04    3.39
   1   3 -17    6.78    3.88
   1  -3 -16   12.18    3.87
  -1   3  16    8.61    3.65
   1   3 -16    2.45    3.09
   1   3 -15   34.83    5.19
   1  -3 -15   26.95    4.91
  -1   3  15   29.55    4.76
  -1  -3  14  197.92   11.66
  -1   3  14  201.78   13.10
   1   3 -14  202.43   13.60
   1  -3 -14  160.16   13.00
  -1   3  13   67.12    3.91
  -1  -3  13   51.93    4.70
   1  -3 -13   52.86    6.13
  -1   3  13   62.99    5.98
   1   3 -13   46.51    5.90
  -1   3  12   34.66    2.52
  -1  -3  12   31.12    3.24
  -1   3  12   27.86    3.99
   1  -3 -12   32.76    4.51
   1   3 -12   30.30    4.51
  -1   3  11   13.42    1.45
  -1   3  11   12.82    2.78
   1   3 -11    9.59    2.96
  -1  -3  11   13.38    2.06
   1  -3 -11   14.09    3.11
  -1  -3  10  498.94   26.01
  -1   3  10  503.11   27.42
   1   3 -10  505.00   28.06
   1  -3 -10  464.25   27.79
  -1   3  10  527.22   25.54
   1   3  -9   33.29    3.91
  -1   3   9   29.26    3.42
  -1   3   9   21.35    1.89
  -1  -3   9   28.94    2.37
   1  -3  -9   21.81    3.29
  -1   3   8  126.60    6.91
   1  -3  -8  112.15    8.50
   1   3  -8  132.51    8.77
  -1   3   8  124.28    8.30
   1   3  -8  131.67    7.15
   1   3  -7   16.23    2.57
  -1   3   7   11.70    1.29
   1  -3  -7    8.35    2.13
  -1   3   7   14.98    2.32
   1   3  -7   12.13    1.38
   1   3  -6  317.98   17.23
  -1   3   6  307.91   16.99
  -1   3   6  330.61   15.91
   1   3  -6  302.76   16.04
   1  -3  -6  283.99   17.04
  -1   3   5   17.54    1.37
  -1   3   5   14.03    1.95
   1  -3  -5   14.62    1.26
   1   3  -5   11.76    1.30
   1  -3  -5   11.99    1.93
   1   3  -5   13.11    2.00
   1   3  -5    9.01    0.88
   1  -3  -4  790.10   38.93
   1   3  -4  813.50   39.77
   1   3  -4  734.49   38.66
  -1   3   4  917.82   39.03
   1  -3  -4  737.95   39.63
   1  -3  -4  773.75   39.56
   1  -3  -3  212.92   11.25
   1  -3  -3  219.34   11.79
   1   3  -3  223.91   11.08
   1  -3  -2  970.30   48.54
  -1   3   2  988.87   49.45
   1   3  -2 1077.05   48.57
   1  -3  -2  983.77   48.89
   1  -3  -2  954.01   49.28
  -1   3   2  913.91   48.84
   1   3  -2  997.52   48.72
   1  -3  -1  565.13   29.59
   1   3  -1  584.32   29.24
  -1   3   1  562.73   29.30
   1   3  -1  628.20   28.96
  -1   3   1  620.86   29.78
  -1   3   1  594.06   28.93
  -1   3   1  594.01   29.32
   1  -3  -1  578.67   28.95
   1  -3  -1  564.28   29.30
   1  -3   0 6240.30  288.71
  -1   3   0 5786.21  288.48
   1   3   0 5855.28  288.46
  -1   3  -1 2279.06  106.61
   1  -3   1 1915.83  106.72
   1  -3   1 2174.28  106.83
   1  -3   1 2322.50  106.79
  -1   3  -1 2434.31  106.90
  -1   3  -1 1975.21  106.85
   1   3   1 2216.98  106.74
  -1   3  -2   26.71    1.76
   1   3   2   20.35    2.07
  -1   3  -2   28.55    2.04
   1  -3   2   33.68    1.91
   1  -3   2   30.81    2.30
  -1  -3  -2   19.86    1.90
  -1   3  -2   31.76    2.10
   1  -3   2   29.91    2.08
  -1  -3  -3  690.65   37.84
  -1   3  -3  730.06   37.65
   1  -3   3  800.54   37.39
   1  -3   3  768.68   38.17
  -1   3  -3  793.41   37.96
   1   3   3  745.15   38.09
   1  -3   4   70.58    4.11
  -1   3  -4   68.43    4.83
   1   3   4   95.86    5.54
  -1   3  -4   65.70    4.39
  -1  -3  -4  105.44    5.35
   1  -3   4   78.69    5.30
   1   3   5  456.09   25.27
  -1  -3  -5  405.70   24.90
  -1   3  -5  454.52   25.02
   1  -3   5  520.25   23.98
   1  -3   5  520.86   24.47
   1  -3   5  437.31   25.30
   1  -3   6   64.18    3.58
   1   3   6   67.24    3.88
  -1   3  -6   60.37    4.86
   1   3   6   60.98    5.24
   1  -3   6   66.22    5.37
   1  -3   6   73.61    4.24
  -1  -3  -6   51.63    4.63
   1   3   7   10.43    1.22
  -1  -3  -7    9.21    2.02
  -1   3  -7    9.43    2.12
   1  -3   7   12.96    2.80
   1   3   7    9.03    2.54
   1  -3   7   11.97    0.99
   1  -3   7   14.84    1.65
   1  -3   8   53.70    3.15
   1   3   8   57.01    5.42
  -1  -3  -8   52.18    4.85
   1   3   8   62.22    3.62
   1   3   8   56.64    4.74
   1  -3   8   63.79    4.00
   1  -3   8   66.75    5.82
  -1   3  -8   54.26    4.86
  -1   3  -9    0.27    1.69
   1   3   9    3.49    2.81
   1  -3   9    2.31    2.56
   1   3   9    3.04    0.85
   1  -3   9    1.80    1.02
   1  -3   9    1.59    0.43
  -1  -3  -9    0.82    1.72
   1   3   9    2.45    1.54
   1  -3  10   69.99    4.46
   1   3  10   67.62    3.95
   1   3  10   61.54    6.27
   1  -3  10   58.40    3.32
  -1   3 -10   70.20    5.92
   1  -3  10   68.57    4.38
   1  -3  10   70.12    6.64
  -1  -3 -10   58.75    5.70
   1   3  10   65.96    5.38
   1   3  11   26.21    3.40
  -1  -3 -11   25.33    3.73
   1  -3  11   14.25    1.02
  -1   3 -11   24.24    3.70
   1  -3  11   25.74    2.35
   1  -3  11   27.94    2.62
   1   3  11   28.68    1.97
   1  -3  12   32.64    3.19
  -1   3 -12   44.31    4.90
   1   3  12   22.13    2.16
   1  -3  12   35.15    2.89
   1   3  12   27.80    3.86
  -1  -3 -12   19.18    3.87
   1   3  13  107.14    8.36
   1   3  13  101.58    6.26
  -1  -3 -13  105.95    9.02
   1  -3  13  120.58    7.45
   1  -3  13  115.64    6.88
  -1   3 -13  115.67    9.14
  -1   3 -14   44.16    5.73
   1   3  14   40.72    5.01
  -1  -3 -14   37.78    5.38
  -1  -3 -15   29.96    5.06
  -1   3 -15   38.29    5.63
   1   3  15   36.09    5.04
  -1  -3 -16   25.23    4.94
   1   3  16   25.19    4.50
  -1   3 -16   23.14    5.06
  -1  -3 -17   -3.66    3.53
  -1   3 -17    0.52    3.48
   1   3  17    0.43    3.22
   1   3  18   27.36    5.28
  -1  -3 -18   19.86    5.12
  -1   3 -18   33.56    5.92
   1   3  19    6.52    4.45
  -1   4  19    9.13    4.99
   1  -4 -19    2.25    4.23
   1   4 -19    1.13    4.17
   1  -4 -18   32.85    5.88
   1   4 -18   29.18    5.96
  -1   4  18   38.31    6.42
  -1   4  17    5.12    3.73
   1   4 -17    5.16    4.06
   1  -4 -17    9.28    3.99
   1  -4 -16    0.48    3.20
  -1   4  16    9.62    3.83
   1   4 -16    3.88    3.54
   1  -4 -15   68.31    7.56
  -1   4  15   76.57    7.60
   1   4 -15   79.82    7.84
  -1   4  14  129.98    7.37
   1   4 -14  129.78   10.32
  -1   4  14  126.74    9.91
   1  -4 -14  116.19   10.05
  -1   4  13   18.90    2.01
   1   4 -13   22.15    4.08
  -1   4  13   20.73    3.89
   1  -4 -13   11.31    3.45
   1  -4 -12   68.95    7.02
   1   4 -12   92.46    7.64
  -1   4  12   85.60    5.17
  -1   4  12   85.20    7.27
   1   4 -11  192.80   12.84
  -1   4  11  191.79   12.66
   1  -4 -11  173.61   12.57
  -1   4  11  203.60   10.57
   1  -4 -10    0.92    1.85
  -1   4  10    0.36    0.87
  -1   4  10    1.69    1.84
   1   4  -9   62.65    5.79
  -1   4   9   67.62    5.74
  -1   4   9   81.05    4.39
   1   4  -9   57.68    4.33
   1  -4  -9   71.32    5.96
  -1   4   8    4.43    1.06
   1   4  -8    5.61    1.06
   1   4  -8    6.26    2.14
  -1  -4   8    3.80    0.84
  -1   4   8    6.59    1.98
   1  -4  -8    4.02    1.97
   1   4  -7  149.65    9.57
  -1   4   7  179.55    8.42
  -1   4   7  132.92    9.40
   1   4  -7  134.01    8.35
   1  -4  -7  154.11    9.66
  -1   4   6  236.21    9.51
   1   4  -6  166.64   10.25
   1  -4  -6  187.55   10.44
   1   4  -6  150.41    8.77
   1   4  -6  161.26    9.35
   1   4  -5  896.32   41.63
   1   4  -5  794.02   40.76
  -1   4   5  894.37   40.68
   1   4  -5  831.31   40.28
   1  -4  -5  751.82   41.34
   1  -4  -5  753.83   40.54
   1  -4  -4   38.61    3.20
  -1   4   4   39.28    3.52
  -1   4   4   34.10    2.69
   1   4  -4   51.63    2.64
   1  -4  -4   31.87    2.62
   1   4  -4   56.35    3.54
  -1   4   3   62.03    4.27
   1   4  -3   41.46    3.17
   1   4  -3   59.92    3.05
   1  -4  -3   68.59    3.20
   1  -4  -3   72.31    3.66
   1  -4  -3   65.38    3.83
   1   4  -3   54.89    3.72
   1  -4  -3   69.60    4.19
   1   4  -3   40.72    3.02
   1  -4  -2    5.93    0.99
  -1   4   2    6.00    1.03
  -1   4   2   13.69    1.84
   1   4  -2   12.97    1.03
   1   4  -2   10.70    1.05
   1  -4  -2    7.71    1.45
   1   4  -2   13.71    0.82
   1  -4  -2    7.21    0.71
  -1   4   1   16.93    1.59
   1  -4  -1   21.90    2.01
   1   4  -1   29.96    1.72
  -1   4   1   12.21    1.44
  -1   4   1   23.40    2.13
  -1   4   0 1078.83   52.02
   1   4   0 1016.79   51.94
   1  -4   0 1081.29   52.18
   1   4   1   55.65    3.64
  -1   4  -1   67.16    3.38
   1   4   1   56.70    3.52
   1  -4   1   64.63    3.71
   1  -4   1   67.81    3.64
   1  -4   1   63.63    3.79
  -1   4  -1   57.15    3.64
   1   4   2    5.79    1.19
  -1   4  -2   11.15    1.27
   1  -4   2   10.60    1.01
  -1   4  -2   10.90    1.12
   1   4   2    5.75    1.02
  -1   4  -2   10.29    1.10
  -1  -4  -2    5.91    0.98
   1  -4   2    9.62    1.43
  -1   4  -3 1032.97   57.07
   1  -4   3 1184.98   56.85
   1  -4   3 1213.47   57.53
  -1  -4  -3 1143.02   57.17
   1   4   3 1191.88   57.45
  -1   4  -3 1200.28   57.22
  -1  -4  -4  585.69   30.73
  -1   4  -4  603.38   30.73
   1   4   4  617.52   30.26
  -1   4  -4  585.20   30.45
   1  -4   4  615.28   30.06
   1   4   4  579.69   30.95
   1  -4   4  648.88   31.19
   1  -4   5  747.21   36.56
   1  -4   5  753.00   38.19
   1  -4   5  788.19   37.27
   1   4   5  711.97   38.01
  -1  -4  -5  647.20   37.60
  -1   4  -5  745.34   37.74
   1  -4   5  788.66   36.76
  -1   4  -5  698.22   37.17
   1   4   5  744.81   36.98
   1  -4   6  333.60   14.80
   1   4   6  337.05   16.74
  -1   4  -6  322.50   16.23
  -1  -4  -6  297.11   16.12
   1  -4   6  344.23   15.50
   1   4   6  331.56   15.15
   1  -4   6  331.58   16.88
   1  -4   6  222.69   14.51
   1  -4   7  474.24   22.46
   1   4   7  440.40   22.77
   1  -4   7  448.65   24.66
   1   4   7  402.10   23.88
  -1   4  -7  424.60   24.00
   1  -4   7  486.10   23.20
   1   4   7  464.57   24.67
  -1  -4  -7  396.59   23.91
   1   4   8  133.68    6.32
   1  -4   8   93.90    5.67
   1   4   8  123.40    8.39
  -1   4  -8   95.23    7.34
   1  -4   8  101.78    8.06
   1   4   8  117.75    7.59
  -1  -4  -8  118.43    7.76
   1  -4   8  104.30    6.42
  -1   4  -9   69.07    5.92
   1  -4   9   85.91    5.02
  -1  -4  -9   54.70    5.58
   1   4   9   67.76    4.41
   1   4   9   60.57    5.52
   1  -4   9   81.51    4.06
   1  -4   9   68.98    4.42
   1  -4   9   64.16    6.49
   1   4   9   66.26    6.43
   1  -4  10  118.15    6.69
   1   4  10  104.25    6.14
   1   4  10  102.25    7.73
   1  -4  10  111.83    6.34
  -1   4 -10  102.29    7.94
   1  -4  10  103.49    5.54
  -1  -4 -10   97.10    7.88
   1  -4  11    1.54    1.35
  -1  -4 -11    0.66    2.21
   1   4  11    3.80    2.09
   1  -4  11    1.40    0.46
   1   4  11    5.83    1.23
  -1   4 -11    0.97    2.19
   1  -4  11    2.19    1.31
   1   4  12   18.97    3.39
   1   4  12   15.25    1.82
  -1   4 -12   16.67    3.63
  -1  -4 -12    6.13    2.86
   1   4  13    4.79    2.64
  -1  -4 -13    3.51    3.09
  -1   4 -13    4.25    2.82
   1   4  13    2.96    1.25
  -1  -4 -14  160.14   11.99
   1   4  14  166.36   11.66
  -1   4 -14  158.82   12.02
   1   4  15   -2.36    2.92
  -1   4 -15    3.13    3.30
  -1  -4 -15   -0.45    3.21
   1   4  16    4.28    3.42
  -1   4 -16   13.09    4.26
  -1  -4 -16   15.14    4.50
  -1   4 -17   19.54    4.82
   1   4  17   22.30    4.99
  -1  -4 -17   22.13    5.16
  -1  -4 -18   34.22    6.53
  -1   4 -18   57.01    7.38
   1   4  18   49.94    6.83
   1  -5 -19    0.56    4.20
   1   5 -19    1.12    4.30
   1  -5 -18   32.78    5.98
   1   5 -18   36.05    6.42
  -1   5  18   39.70    6.37
   1   5 -17   -0.50    3.52
   1  -5 -17    1.49    3.52
  -1   5  17   -0.50    3.68
   1  -5 -16    4.77    3.75
   1   5 -16    2.88    3.39
  -1   5  16    3.72    3.49
   1  -5 -15   35.03    5.46
  -1   5  15   38.48    5.82
   1   5 -15   41.17    5.84
  -1   5  14   83.74    5.03
   1   5 -14   62.39    7.00
  -1   5  14   65.27    7.10
   1  -5 -14   61.67    6.90
   1   5 -13    8.88    3.33
  -1   5  13   18.15    2.12
  -1   5  13   13.43    3.63
   1  -5 -13   12.01    3.53
  -1   5  12  123.43    6.94
  -1   5  12  115.09    9.10
   1   5 -12  104.26    8.81
   1  -5 -12   98.69    8.70
   1  -5 -11   67.01    6.39
  -1   5  11   74.90    4.82
  -1   5  11   82.74    6.99
   1   5 -11   70.79    6.44
   1   5 -10    4.70    2.33
  -1   5  10    4.07    1.32
   1   5 -10    2.92    1.23
  -1   5  10    3.72    2.46
   1  -5 -10    2.36    2.04
  -1   5   9  293.87   19.49
  -1   5   9  365.11   17.99
   1   5  -9  369.32   19.79
   1   5  -9  348.33   18.23
   1  -5  -9  326.40   19.51
  -1   5   8  392.03   19.82
   1  -5  -8  349.29   21.06
   1   5  -8  420.67   21.46
   1   5  -8  379.86   20.01
   1   5  -7   67.85    5.43
   1   5  -7   63.53    4.57
   1  -5  -7   66.05    5.37
  -1   5   7   78.85    4.53
  -1   5   6    9.58    2.22
   1   5  -6    9.04    1.44
   1   5  -6    9.84    1.99
  -1   5   6   10.91    1.39
   1  -5  -6   10.69    1.97
   1   5  -6    9.30    1.09
   1  -5  -5   61.81    4.82
   1   5  -5   91.68    5.33
  -1   5   5   69.29    5.40
   1   5  -5   66.25    4.52
   1   5  -5   75.99    4.16
  -1   5   5   65.81    4.36
   1   5  -4  295.01   13.19
   1  -5  -4  228.39   13.74
   1   5  -4  258.11   13.29
   1  -5  -4  242.14   13.09
   1  -5  -4  229.84   13.48
   1   5  -4  314.34   14.13
  -1   5   4  255.86   14.53
   1   5  -3  103.25    6.31
   1  -5  -3  114.12    6.56
  -1   5   3  116.09    7.43
   1   5  -3  107.60    5.99
   1   5  -3  124.34    6.21
   1  -5  -3  124.00    6.03
   1   5  -3  121.72    6.57
   1   5  -2  155.38    6.61
   1  -5  -2  111.46    6.54
   1   5  -2  161.54    7.02
   1  -5  -2   97.94    7.04
   1   5  -2  146.98    7.22
  -1   5   2  109.70    7.12
   1  -5  -2  116.26    6.83
   1   5  -2  148.42    7.14
  -1   5   2  148.96    8.16
  -1   5   1  667.79   35.77
  -1   5   1  759.46   36.48
   1   5  -1  723.63   35.83
   1  -5  -1  723.43   36.11
   1   5  -1  699.84   35.73
  -1   5   1  767.37   35.95
  -1   5   0  459.59   22.38
  -1   5   0  425.69   22.17
   1   5   0  397.41   22.08
   1   5   0  480.05   22.50
   1  -5   0  454.44   22.38
   1   5   1   85.53    5.27
  -1   5  -1   63.85    4.69
   1  -5   1   79.21    4.84
   1   5   1   90.06    4.90
  -1  -5  -1   92.78    4.27
   1   5   1   86.90    4.51
  -1   5  -1   75.09    4.22
   1  -5   1   87.92    4.54
   1  -5   1   75.92    4.80
   1   5   2  104.70    7.30
   1  -5   2  153.07    7.62
   1   5   2  118.63    7.88
  -1   5  -2  143.53    7.48
   1   5   2  117.28    7.37
   1  -5   2  141.00    7.34
   1  -5   2  155.17    7.60
  -1   5  -2  155.12    7.20
   1   5   3  358.11   18.08
   1   5   3  350.37   17.62
  -1   5  -3  339.65   16.86
   1  -5   3  317.25   17.16
   1  -5   3  355.43   17.70
  -1   5  -3  306.29   17.41
  -1   5  -3  327.64   17.18
  -1  -5  -3  351.83   17.28
   1   5   4  310.31   16.20
  -1   5  -4  261.31   15.61
   1  -5   4  305.25   14.95
   1   5   4  312.30   16.42
   1  -5   4  329.43   16.36
  -1  -5  -4  304.28   15.85
   1  -5   4  287.28   15.33
  -1   5  -4  278.88   15.71
   1   5   4  316.58   15.54
   1   5   5  741.42   36.55
   1   5   5  714.83   37.46
  -1   5  -5  768.01   37.13
   1  -5   5  754.03   37.69
  -1   5  -5  694.39   36.81
   1  -5   5  731.27   36.33
   1   5   5  751.47   37.66
  -1  -5  -5  707.92   37.07
  -1   5  -6   52.69    4.14
   1  -5   6   46.17    4.52
  -1   5  -6   43.76    3.51
   1   5   6   45.73    4.22
   1  -5   6   45.00    3.07
  -1  -5  -6   54.05    4.21
   1   5   6   55.42    3.46
   1   5   6   56.70    4.66
   1  -5   7   24.29    1.58
  -1  -5  -7   24.43    3.03
  -1   5  -7   30.38    3.18
   1  -5   7   29.12    3.66
   1   5   7   24.76    3.60
   1   5   7   24.59    2.19
   1  -5   7   31.57    2.06
   1  -5   8   85.91    4.69
   1   5   8   79.30    5.20
   1  -5   8   95.70    4.93
   1  -5   8   86.83    4.68
  -1  -5  -8   70.55    6.25
  -1   5  -8   89.41    6.49
  -1   5  -9   59.73    5.34
   1   5   9   56.92    5.38
   1   5   9   55.81    3.98
   1  -5   9   56.58    3.48
   1  -5   9   61.64    3.58
   1  -5   9   66.54    3.57
  -1  -5  -9   47.12    5.04
  -1  -5 -10  329.96   19.04
  -1   5 -10  320.94   18.92
   1  -5  10  320.33   16.45
   1   5  10  326.80   19.03
   1   5  10  344.31   17.20
  -1   5 -11   80.43    7.15
  -1  -5 -11   80.98    7.09
   1   5  11   86.74    5.32
   1   5  11   75.29    6.77
  -1   5 -12   50.25    5.89
   1   5  12   63.99    4.25
  -1  -5 -12   54.16    6.11
   1   5  12   59.21    6.02
   1   5  13   20.85    3.93
  -1   5 -13   20.62    4.05
  -1  -5 -13   22.32    4.39
  -1  -5 -14   15.22    4.00
   1   5  14   11.42    3.71
  -1   5 -14   12.90    3.98
  -1  -5 -15  123.95   10.52
  -1   5 -15  130.44   10.71
   1   5  15  132.78   10.53
   1   5  16   11.47    4.26
  -1   5 -16    5.68    3.87
  -1  -5 -16   12.46    4.36
   1   5  17    7.90    4.23
  -1  -5 -17    7.62    4.03
  -1   5 -17   -1.51    3.90
  -1   5 -18   -3.19    4.52
  -1  -5 -18   -1.06    4.28
   1   6 -18    3.14    4.01
   1  -6 -18    2.62    4.07
   1  -6 -17   -0.49    3.44
   1   6 -17    2.96    3.93
  -1   6  17    4.24    4.20
   1  -6 -16   11.46    4.13
  -1   6  16   15.38    4.64
   1   6 -16    9.13    4.01
  -1   6  15    2.33    3.32
   1  -6 -15    0.44    3.14
   1   6 -15    1.74    3.15
   1   6 -14    1.63    3.12
   1  -6 -14    4.50    3.18
  -1   6  14    0.88    3.13
   1  -6 -13    2.28    2.81
   1   6 -13   10.95    3.55
  -1   6  13    2.06    3.07
  -1   6  12  327.30   19.99
   1   6 -12  352.86   19.92
   1  -6 -12  308.18   19.48
   1  -6 -11  278.02   16.93
   1   6 -11  276.71   15.32
  -1   6  11  277.94   17.39
   1   6 -11  295.51   17.15
   1  -6 -10   -0.29    2.26
   1   6 -10    0.62    1.11
   1   6 -10    2.84    2.34
   1   6  -9   49.84    3.89
   1   6  -9   50.97    4.90
   1  -6  -9   46.86    4.75
  -1   6   9   52.65    3.77
  -1   6   8   52.82    5.18
  -1   6   8   56.34    3.74
   1  -6  -8   50.55    4.59
   1   6  -8   44.79    4.47
   1   6  -8   45.23    3.72
  -1   6   7    1.12    1.05
  -1   6   7    2.43    2.17
   1   6  -7    0.85    1.04
   1   6  -7    1.15    1.53
   1  -6  -7    1.16    1.58
   1  -6  -6   11.21    1.91
  -1   6   6    7.81    1.36
   1   6  -6    8.09    1.13
   1   6  -6    5.90    1.34
   1  -6  -6    5.19    1.05
  -1   6   6    7.20    2.27
   1   6  -6    5.45    1.58
   1   6  -5  227.81   12.63
  -1   6   5  249.55   12.45
   1   6  -5  228.11   12.58
   1   6  -5  225.13   12.04
   1   6  -5  239.48   11.89
  -1   6   5  221.68   13.53
   1  -6  -5  201.60   12.47
   1  -6  -5  234.09   11.86
  -1   6   4  147.61    9.11
   1  -6  -4  160.31    7.45
   1   6  -4  142.97    7.98
   1   6  -4  126.65    8.12
   1  -6  -4  164.77    8.21
   1   6  -4  132.21    7.37
   1   6  -4  125.77    7.72
   1  -6  -3   63.33    4.24
   1  -6  -3   71.98    3.96
   1   6  -3   81.43    4.00
   1   6  -3   79.48    4.57
   1   6  -3   84.73    4.43
   1   6  -3   76.37    4.44
  -1   6   3   70.23    4.65
   1  -6  -3   66.36    4.62
  -1   6   3   82.17    5.72
   1   6  -2   89.28    4.90
   1   6  -2   79.93    4.78
   1  -6  -2   69.42    4.80
  -1   6   2   76.12    5.55
  -1   6   2   78.21    4.88
  -1   6   1  159.78    8.95
  -1   6   1  162.26    9.03
   1   6  -1  157.17    8.86
   1   6  -1  171.68    9.09
   1  -6   0   30.58    2.40
   1   6   0   31.76    2.69
   1   6   0   28.27    2.35
  -1   6   0   28.84    2.38
  -1   6   0   31.39    2.51
   1   6   1  436.92   21.95
   1  -6   1  417.27   21.37
  -1   6  -1  392.71   21.30
   1   6   1  437.23   21.47
   1   6   2   50.15    3.94
  -1   6  -2   52.28    3.47
  -1  -6  -2   58.03    2.83
  -1   6  -2   41.56    2.72
   1   6   2   56.49    3.53
   1  -6   2   41.38    3.21
  -1   6  -3  305.25   15.36
   1   6   3  307.55   16.55
  -1   6  -3  308.84   15.34
  -1   6  -3  275.21   15.91
   1  -6   3  300.58   15.60
  -1   6  -4   88.41    6.03
  -1   6  -4   91.16    5.78
   1   6   4  107.00    6.94
   1  -6   4  101.25    5.76
  -1  -6  -4  110.86    6.01
   1   6   5    3.85    1.71
   1  -6   5    3.31    0.85
  -1  -6  -5    3.44    1.25
  -1   6  -5    3.65    1.21
  -1   6  -5    4.49    1.26
   1   6   5    2.49    1.08
  -1   6  -6  358.77   20.39
   1   6   6  422.29   20.29
  -1  -6  -6  367.66   20.66
  -1   6  -6  396.12   20.71
   1   6   6  398.18   21.53
   1  -6   6  393.02   19.85
  -1   6  -7    4.38    1.35
  -1   6  -7    2.45    1.61
   1  -6   7    1.90    0.78
   1   6   7    2.53    1.89
   1   6   7    0.12    0.94
  -1  -6  -7    2.74    1.70
   1  -6   8  280.03   14.72
  -1   6  -8  294.43   16.39
  -1  -6  -8  289.81   16.35
   1   6   8  294.22   16.89
  -1  -6  -9  115.37    8.50
  -1   6  -9  122.10    8.59
   1  -6   9  126.18    6.82
  -1   6 -10  141.13    9.41
  -1  -6 -10  122.02    9.19
  -1   6 -11  401.95   22.28
  -1  -6 -11  382.29   22.21
   1   6  11  377.49   22.40
   1   6  12   22.41    4.14
  -1   6 -12   25.04    4.09
  -1  -6 -12   21.86    4.02
   1   6  13   56.31    6.30
  -1  -6 -13   54.61    6.25
  -1   6 -13   67.50    6.64
   1   6  14   13.71    3.98
  -1   6 -14    8.46    3.56
  -1  -6 -14   18.52    4.10
  -1  -6 -15   35.13    5.54
   1   6  15   39.95    5.80
  -1   6 -15   35.58    5.42
   1   6  16   10.86    4.37
  -1  -6 -16   17.29    4.66
  -1   6 -16   11.94    4.15
  -1   6 -17   -2.93    4.00
  -1  -6 -17   -2.46    3.73
  -1   6 -18   -2.60    4.15
  -1  -6 -18   -2.63    4.03
   1   7 -18    1.55    4.01
   1   7 -17   -1.44    3.90
   1   7 -16    4.96    3.81
   1  -7 -16    5.43    3.76
  -1   7  16    2.66    3.99
   1  -7 -15   11.88    3.99
  -1   7  15    8.45    4.13
   1   7 -15   10.06    3.85
   1   7 -14    2.32    3.04
   1  -7 -14    2.36    3.04
  -1   7  14    9.84    3.96
   1  -7 -13   64.11    6.62
   1   7 -13   61.07    6.38
   1   7 -12   28.51    4.42
   1  -7 -12   33.25    4.65
   1   7 -11   22.85    2.75
   1  -7 -11   28.86    4.02
   1   7 -11   25.79    3.97
   1   7 -10    1.76    1.35
   1  -7 -10    1.11    1.96
   1   7 -10   -1.09    2.12
  -1   7  10   -1.83    2.66
   1  -7  -9   21.99    3.27
   1   7  -9   26.27    2.77
   1   7  -9   26.30    3.47
  -1   7   9   24.93    4.00
   1   7  -8    3.35    1.94
  -1   7   8    3.82    2.33
   1   7  -8    3.89    1.38
   1  -7  -8    3.23    1.89
   1  -7  -8    8.57    1.41
   1  -7  -7    1.65    1.67
  -1   7   7   -0.30    2.00
   1   7  -7    1.91    0.97
   1   7  -7    2.85    1.72
   1   7  -7    3.75    1.38
   1  -7  -7    0.66    0.86
   1   7  -6    0.09    0.87
   1  -7  -6    1.49    1.23
   1   7  -6    0.07    0.84
   1   7  -6    2.33    1.35
  -1   7   6    0.55    1.92
   1  -7  -6    1.25    0.80
   1   7  -6    0.62    1.05
   1   7  -5   99.88    6.18
   1   7  -5   91.35    5.52
   1   7  -5   86.45    5.89
   1  -7  -5  127.12    5.72
   1  -7  -5  116.15    6.35
  -1   7   5  118.97    7.85
   1   7  -5   89.96    6.39
   1  -7  -4  253.95   11.85
  -1   7   4  242.80   14.04
   1  -7  -4  173.90   12.04
   1   7  -4  234.31   12.43
   1   7  -4  241.52   11.83
   1   7  -4  246.15   13.01
   1   7  -4  255.82   12.31
   1   7  -3   42.03    2.66
   1   7  -3   40.29    3.23
   1  -7  -3   55.90    2.55
   1  -7  -3   54.47    2.69
  -1   7   3   54.17    3.63
  -1   7   3   50.79    4.41
   1   7  -3   38.44    2.49
  -1   7   2   67.96    4.47
   1   7  -2   63.47    4.21
   1   7  -2   74.16    4.49
  -1   7   2   70.61    5.31
  -1   7   2   56.57    4.27
  -1   7   1   15.41    1.77
   1   7  -1   12.43    1.87
   1   7  -1   11.35    1.56
  -1   7   1   16.47    1.79
  -1   7   0   21.16    2.12
   1  -7   0   16.16    1.87
   1   7   0   18.46    2.19
  -1   7   0   17.06    1.89
   1   7   0   23.64    2.06
   1   7   1   91.28    6.07
  -1   7  -1   97.28    5.66
   1   7   1   77.13    5.46
  -1   7  -1   92.76    5.87
   1  -7   1  102.14    5.75
  -1   7  -2   55.94    4.06
   1   7   2   62.36    4.72
   1  -7   2   58.08    3.99
   1   7   2   61.44    4.13
  -1   7  -3    6.19    1.27
   1  -7   3    5.85    1.21
  -1   7  -3    4.43    0.78
  -1  -7  -3    5.64    0.80
   1   7   3    5.60    1.32
   1   7   3    3.99    1.69
  -1   7  -4    2.75    1.22
  -1   7  -4    4.04    0.81
  -1   7  -4    3.82    1.01
   1   7   4    2.85    1.82
   1  -7   4    4.02    1.06
   1  -7   5  188.04    9.90
  -1   7  -5  198.51   10.07
  -1  -7  -5  164.32    9.93
  -1   7  -5  166.07   10.23
   1   7   5  178.05   11.20
  -1   7  -6    3.12    1.37
  -1  -7  -6    1.36    1.30
  -1   7  -6    2.12    1.25
   1   7   6    4.67    2.06
   1  -7   6    2.51    0.96
  -1   7  -7   13.19    1.99
  -1   7  -7   15.44    2.37
   1  -7   7   15.83    1.72
  -1  -7  -7   12.78    2.27
   1   7   7   11.48    2.84
  -1   7  -8   11.97    2.39
   1   7   8   12.96    3.08
   1  -7   8   12.35    1.50
  -1  -7  -8   10.79    2.37
  -1   7  -9    0.71    1.84
  -1  -7  -9    2.73    2.13
   1   7   9    2.58    2.36
  -1   7 -10  215.17   12.78
   1   7  10  198.63   13.33
  -1  -7 -10  193.77   12.63
  -1  -7 -11    4.64    2.74
  -1   7 -11    6.78    2.57
  -1  -7 -12   40.98    5.03
  -1   7 -12   31.70    4.55
   1   7  13    7.78    3.82
  -1   7 -13    6.03    3.16
  -1  -7 -13    4.05    3.14
  -1   7 -14   33.55    5.11
   1   7  14   36.12    5.62
  -1  -7 -14   35.88    5.26
  -1  -7 -15    9.05    3.83
  -1   7 -15   13.79    4.17
   1   7  15   11.37    4.36
  -1   7 -16    8.58    4.20
  -1  -7 -16    4.59    3.77
  -1   7 -17   -0.48    3.71
   1   8 -17    1.87    3.58
   1   8 -16    5.30    3.68
   1   8 -15   14.29    4.14
   1   8 -14    1.12    2.96
   1   8 -13    3.44    2.95
  -1   8  12   24.59    5.07
   1   8 -12   26.34    4.02
  -1   8  11    1.68    3.24
   1   8 -11    1.81    1.52
   1   8 -11    1.41    2.46
   1   8 -10    1.98    1.61
   1   8 -10    2.26    2.14
  -1   8  10    1.18    2.91
  -1   8   9    5.56    3.15
   1   8  -9    7.11    1.83
   1   8  -9    7.99    1.61
   1   8  -9    6.83    2.30
   1   8  -8    5.33    1.30
  -1   8   8    4.54    2.72
   1  -8  -8    0.98    1.77
   1   8  -8    5.79    1.66
   1   8  -8    3.21    1.94
   1  -8  -7   22.45    2.75
   1   8  -7   18.80    2.58
   1   8  -7   23.00    1.99
   1   8  -7   21.39    2.62
  -1   8   7   23.59    3.83
   1   8  -6   16.14    2.05
   1   8  -6   15.50    2.22
   1   8  -6   14.15    1.44
   1  -8  -6   10.25    1.81
  -1   8   6   16.57    3.29
   1   8  -6   17.17    1.89
   1   8  -5   13.94    2.14
   1   8  -5   14.33    1.27
   1   8  -5   13.80    1.77
   1  -8  -5   18.89    1.77
   1   8  -5   17.53    1.75
  -1   8   5    9.23    2.79
   1  -8  -4   52.59    3.08
  -1   8   4   47.94    4.98
   1   8  -4   56.51    4.27
   1   8  -4   48.04    3.43
   1   8  -4   54.68    3.14
   1   8  -4   53.45    3.81
   1   8  -4   55.72    2.95
  -1   8   3  257.53   14.30
  -1   8   3  280.01   15.57
   1   8  -3  262.72   14.09
  -1   8   2  172.92   10.33
   1   8  -2  189.37   10.40
   1   8  -2  186.68   10.23
  -1   8   1   90.03    6.07
   1   8  -1  100.35    6.31
  -1   8   0   81.33    5.38
   1  -8   0   79.62    5.20
   1   8   0   74.29    5.52
  -1   8  -1    6.72    1.49
   1  -8   1    6.65    1.42
   1   8   1    6.81    1.90
  -1   8  -2    4.57    1.48
  -1   8  -2    8.05    1.78
   1   8   2    6.16    2.02
   1  -8   2    7.16    1.38
  -1   8  -3  108.26    6.07
   1  -8   3  112.67    6.35
  -1   8  -3   94.75    5.12
  -1   8  -3  103.49    5.19
   1   8   3  120.04    7.56
  -1   8  -4   44.93    2.79
  -1  -8  -4   39.99    2.75
  -1   8  -4   42.97    3.71
   1   8   4   47.57    4.54
  -1   8  -4   42.21    2.77
   1  -8   4   47.30    3.44
  -1   8  -5    3.77    1.13
  -1   8  -5    5.38    1.59
   1  -8   5    3.60    1.18
   1   8   5    5.06    2.34
  -1   8  -6    9.53    2.00
  -1   8  -6   15.99    2.02
   1   8   6   19.84    3.35
  -1  -8  -6   16.33    2.12
  -1   8  -7    6.22    1.71
   1   8   7    8.65    2.75
  -1  -8  -7    7.49    1.95
  -1   8  -7    3.57    1.64
  -1   8  -8    3.70    1.71
   1   8   8    2.34    2.46
  -1   8  -8    3.06    1.57
  -1   8  -9   44.04    4.18
   1   8   9   34.20    4.80
   1   8  10   18.39    3.91
  -1   8 -10   15.54    2.90
  -1   8 -11   42.72    4.72
   1   8  11   40.39    5.63
  -1   8 -12   64.73    6.39
   1   8  12   88.75    8.09
  -1   8 -13   25.32    4.23
  -1   8 -14   25.01    4.44
  -1   8 -15    1.19    3.12
  -1   8 -16    1.28    3.49
  -1   9  14    0.54    4.38
  -1   9  13   18.08    5.07
  -1   9  12    4.90    4.04
   1   9 -11   28.10    3.36
  -1   9  11   24.36    5.20
   1   9 -10   28.19    3.48
   1   9 -10   20.47    2.92
  -1   9  10   19.53    4.56
   1   9  -9    4.93    2.12
   1   9  -9    7.95    2.01
  -1   9   9   14.02    3.96
   1   9  -8   46.31    3.97
   1   9  -8   45.20    4.13
  -1   9   8   51.84    6.03
   1   9  -7    1.85    1.59
  -1   9   7    3.27    3.09
   1   9  -7    1.02    1.40
   1   9  -6    9.68    2.13
   1   9  -6    5.75    1.34
  -1   9   6    7.14    3.13
  -1   9   5  218.76   11.25
   1   9  -5  188.18   11.45
  -1   9   5  244.72   13.41
   1   9  -5  183.61    9.97
   1   9  -4   11.66    1.74
  -1   9   4   14.70    2.10
   1   9  -4    7.79    1.89
  -1   9   4   14.07    3.15
  -1   9   3   42.29    3.64
  -1   9   2   50.19    4.30
   1   9  -2   67.54    4.77
   1   9  -1   52.20    4.25
  -1   9   1   42.36    3.80
  -1   9   0    5.15    1.53
   1   9   0    2.61    1.78
  -1   9  -1    4.13    1.52
   1   9   1    1.10    1.76
   1   9   2   59.24    5.19
  -1   9  -2   56.44    4.45
  -1   9  -2   57.33    4.64
  -1   9  -3  207.91   11.48
   1   9   3  221.35   13.23
   1   9   4   36.09    4.34
  -1   9  -4   30.67    2.28
  -1   9  -4   27.91    1.74
  -1   9  -5   41.67    4.02
   1   9   5   50.22    5.20
  -1   9  -5   47.22    3.02
  -1   9  -6    8.84    1.48
   1   9   6    2.92    2.66
  -1   9  -6    7.78    1.95
  -1   9  -7    9.19    1.85
   1   9   7    8.00    3.23
  -1   9  -7    8.82    2.14
  -1   9  -8   23.85    2.92
  -1   9  -8   21.21    2.96
   1   9   8   41.56    5.09
  -1   9  -9   36.30    3.70
   1   9   9   33.79    5.19
   1   9  10   34.57    5.30
   1   9  11   20.26    4.85
   1   9  12   20.08    4.95
   1   9  13    3.03    3.79
  -1  10  13    9.35    5.03
  -1  10  12  130.76   11.53
   1  10 -11   22.16    3.18
  -1  10  11   25.81    5.36
   1  10 -10   14.62    2.65
  -1  10  10    9.40    4.19
   1  10  -9   10.59    2.38
  -1  10   9    9.76    3.91
  -1  10   9   10.35    1.90
  -1  10   8   38.75    3.45
  -1  10   8   44.00    5.73
   1  10  -8   34.82    3.82
  -1  10   7  129.24    9.74
   1  10  -7  114.96    7.80
  -1  10   7  106.93    7.14
  -1  10   6   11.21    2.03
  -1  10   6    8.47    3.59
   1  10  -6    7.46    2.18
  -1  10   5   56.99    4.39
   1  10  -5   51.08    4.64
  -1  10   4  118.76    7.62
  -1  10   3    5.41    1.70
  -1  10   2   21.21    2.65
   1  10  -2   19.76    2.68
   1  10  -1   85.66    6.06
  -1  10   1   81.52    5.90
  -1  10   0    1.57    1.50
   1  10   0   -0.23    2.04
   1  10   1    0.50    1.99
  -1  10  -1   -1.61    2.55
  -1  10  -1    0.41    1.43
   1  10   2   63.11    5.66
  -1  10  -2   57.92    4.78
  -1  10  -2   67.34    5.09
  -1  10  -3  166.30   10.22
   1  10   3  166.76   11.16
   1  10   4   81.89    7.06
   1  10   5   20.17    4.02
  -1  10  -5   17.08    2.70
  -1  10  -6   12.06    2.49
   1  10   6    7.19    3.33
  -1  10  -7   22.32    3.12
   1  10   7   34.10    4.91
   1  10   8   14.67    4.15
  -1  10  -8   17.32    2.79
   1  10   9    3.03    3.34
   1  10  10   23.82    5.04
   1  10  11   17.89    5.11
   1  10  12   39.78    6.45
   1  11 -11    0.27    2.04
  -1  11  11   -0.53    3.95
  -1  11  10    7.49    4.22
   1  11 -10    6.16    2.33
  -1  11   9   10.39    4.33
  -1  11   9    3.46    1.74
   1  11  -9    7.28    2.35
   1  11  -8    3.74    2.08
  -1  11   8    2.85    1.63
  -1  11   7   12.99    2.33
   1  11  -7   15.82    2.71
  -1  11   6    0.94    1.47
   1  11  -6    2.98    1.95
  -1  11   5   -0.19    1.43
  -1  11   4   15.57    2.58
   1  11  -3    0.70    1.72
  -1  11   3    0.20    1.51
  -1  11   2    1.04    1.58
   1  11  -2    4.32    1.85
  -1  11   1   10.08    2.27
   1  11  -1    8.81    2.14
   1  11   0    6.95    2.06
  -1  11   0    7.50    2.00
   1  11   1    5.11    1.85
  -1  11  -1    4.70    1.93
   1  11   2    1.51    2.54
  -1  11  -2   -0.22    1.66
   1  11   3    1.30    2.66
  -1  11  -3    3.60    1.93
   1  11   4   25.43    4.51
   1  11   5    0.74    2.96
   1  11   6    5.44    3.44
  -1  11  -6    7.03    2.17
  -1  11  -7   21.08    3.22
   1  11   7   23.93    4.85
   1  11   8   17.07    4.55
  -1  11  -8   14.39    2.77
   1  11   9   12.04    4.41
   1  11  10    6.35    4.25
   1  11  11    5.17    4.46
  -1  12   8    0.20    1.68
   1  12  -8   -1.10    2.18
  -1  12   7    3.85    1.87
   1  12  -7    3.47    2.21
   1  12  -6    3.72    2.20
  -1  12   6    3.54    1.93
  -1  12   5   16.54    2.77
   1  12  -4    1.59    2.20
  -1  12   4    1.77    1.71
  -1  12   3   19.56    2.94
   1  12  -3   24.25    3.41
  -1  12   2    3.73    2.00
   1  12  -2    2.00    1.92
   1  12  -1   76.22    6.08
  -1  12   1   74.41    5.97
  -1  12   0   -0.72    1.86
   1  12   0    1.44    1.70
   1  12   1   21.88    2.99
  -1  12  -1   12.53    2.57
   1  12   2    9.28    2.31
  -1  12  -2   11.64    2.47
  -1  12  -3    6.25    2.33
   1  12   3    4.78    2.04
   1  12   3   10.16    3.49
  -1  12  -4   57.05    5.31
   1  12   4   69.37    6.80
   1  12   5   -2.02    3.42
   1  12   6   19.35    4.74
   1  12   7    2.74    3.74
  -1  12  -7    7.95    2.47
   1  12   8   34.70    6.17
   1  12   9    5.09    4.43
  -1  13   7   43.72    4.34
  -1  13   6    4.67    2.26
  -1  13   5    2.40    2.13
  -1  13   4    6.44    2.37
   1  13  -3   36.51    4.26
  -1  13   3   24.78    3.45
   1  13  -2   15.90    3.18
  -1  13   2   24.56    3.39
   1  13  -1    3.51    2.11
  -1  13   1    4.05    2.08
  -1  13   0    1.26    1.81
   1  13   0    0.27    1.88
   1  13   1   24.33    3.42
  -1  13  -1   24.34    3.47
  -1  13  -2   -0.27    2.05
   1  13   2    0.77    1.91
   1  13   3    1.50    1.82
  -1  13  -3   -0.28    2.11
   1  13   4    3.68    2.18
   1  13   5    0.48    1.94
   1  13   6    2.28    3.88
   1  13   6    2.37    2.12
   1  13   7   25.73    5.69
   1  13   7   13.95    2.78
   1  13   8   -0.51    4.40
  -1  14   5    3.07    2.26
   2   0 -19   -0.59    3.98
   2   0 -18   39.48    6.20
  -2   0  17    1.83    3.21
   2   0 -17   -0.53    3.16
   2   0 -16   13.08    4.24
  -2   0  16    8.57    3.27
   2   0 -15    1.44    3.36
  -2   0  15    1.58    2.42
  -2   0  14  162.37   10.70
   2   0 -14  147.76   11.83
   2   0 -13    2.96    2.82
  -2   0  13    1.07    2.14
  -2   0  12   63.45    5.42
   2   0 -12   62.87    6.41
   2   0 -11    1.42    2.22
  -2   0  11    1.10    1.81
   2   0 -10  193.24   12.86
  -2   0  10  199.90   11.77
  -2   0   9    9.96    1.98
   2   0  -9    9.41    2.60
   2   0  -8  677.83   33.40
   2   0  -8  637.68   34.78
  -2   0   8  648.03   33.77
   2   0  -7   11.36    0.80
   2   0  -7   13.44    1.82
  -2   0   7   11.51    1.87
   2   0  -6  719.54   35.41
   2   0  -6  748.50   36.33
   2   0  -5    0.09    1.11
   2   0  -4  168.77    8.34
   2   0  -4  144.96    8.57
  -2   0   3    5.96    0.81
   2   0  -3    7.24    0.87
  -2   0   3    7.41    1.26
  -2   0   2 2316.07  113.55
   2   0  -2 2369.73  113.54
  -2   0   2 2285.69  113.78
  -2   0   1    4.08    0.57
   2   0  -1    4.38    0.60
   2   0  -1    3.61    0.76
  -2   0   1    4.21    0.75
  -2   0   0   68.06    3.75
   2   0   0   67.11    3.76
   2   0   1    0.94    0.81
  -2   0  -1    0.81    0.60
   2   0   2 3801.25  186.38
  -2   0  -2 3830.50  186.32
   2   0   3    5.37    1.56
  -2   0  -3    5.14    1.20
  -2   0  -4  578.44   30.53
   2   0   4  620.55   30.79
   2   0   5    1.42    1.59
  -2   0  -5    1.51    1.40
  -2   0  -6  608.63   32.10
   2   0   6  625.42   32.40
  -2   0  -7    1.34    1.51
   2   0   7    0.26    2.06
  -2   0  -8  154.87   10.08
   2   0   8  152.51   10.43
  -2   0  -9    3.09    1.86
   2   0   9    0.98    2.51
  -2   0 -10   66.80    6.11
  -2   0 -11    0.34    1.99
  -2   0 -12    0.74    2.23
  -2   0 -13   -0.40    2.25
   2   0  13    3.05    2.14
   2   0  14  200.73   12.23
   2   0  14  180.44   10.48
  -2   0 -14  200.63   13.63
  -2   0 -15    4.68    3.13
   2   0  15    0.30    2.47
   2   0  16    6.28    2.93
  -2   0 -16    7.44    3.73
  -2   0 -17    0.53    3.51
   2   0  17    2.85    3.07
  -2   0 -18    8.26    4.19
   2  -1 -19   40.59    6.61
  -2   1  19   42.04    6.27
  -2   1  18    6.33    3.81
   2  -1 -18    8.89    4.26
  -2   1  17   40.03    5.63
   2  -1 -17   42.57    6.31
  -2   1  16    6.27    3.28
   2  -1 -16    4.53    3.45
   2  -1 -15   25.24    4.68
  -2   1  15   18.50    3.67
  -2  -1  15   19.61    3.52
   2  -1 -14    9.52    3.61
  -2  -1  14   11.42    2.79
  -2   1  14   17.32    3.35
   2  -1 -13    5.93    2.95
  -2  -1  13    7.28    2.34
  -2   1  13    6.35    2.56
  -2   1  12    2.90    2.09
  -2  -1  12    2.64    1.87
   2  -1 -12    3.86    2.73
  -2  -1  11   15.81    2.47
   2  -1 -11    8.47    2.68
  -2   1  11    9.09    2.30
   2  -1 -10  186.15   12.69
  -2   1  10  200.53   11.94
  -2  -1  10  199.18   11.46
  -2   1   9  796.88   40.48
  -2  -1   9  796.51   40.02
   2  -1  -9  757.35   41.42
  -2   1   8   72.60    5.36
   2   1  -8   76.75    4.75
   2  -1  -8   75.39    4.00
   2  -1  -8   64.36    5.86
   2  -1  -8   70.50    5.04
   2   1  -7   52.76    3.46
  -2   1   7   66.15    4.74
   2  -1  -7   69.25    4.54
   2   1  -7   64.35    4.10
   2  -1  -7   71.76    3.50
   2   1  -6   32.87    2.42
   2   1  -6   34.70    1.88
   2  -1  -6   23.74    1.70
   2  -1  -6   26.81    2.60
  -2   1   6   32.10    2.88
   2   1  -5   15.63    1.67
   2  -1  -5   16.83    1.15
  -2   1   5   12.00    1.83
   2  -1  -4 1204.88   59.66
  -2  -1   4 1230.38   59.83
  -2  -1   3  610.47   30.72
   2   1  -3  656.72   30.89
  -2  -1   3  608.00   30.80
   2  -1  -3  621.63   30.70
   2  -1  -2  745.27   35.52
  -2   1   2  722.61   36.00
  -2  -1   2  717.05   35.51
  -2  -1   2  705.05   35.57
   2  -1  -1 1327.55   63.25
   2  -1  -1 1243.94   63.54
  -2  -1   1 1289.30   63.22
   2  -1   0 1511.75   74.75
   2  -1   0 1574.50   74.69
  -2  -1   0 1496.33   74.65
  -2  -1  -1  129.44    7.65
   2  -1   1  167.27    7.88
  -2  -1  -2  967.76   46.65
   2  -1   2  911.95   46.66
  -2  -1  -3  816.88   41.12
   2  -1   3  823.59   41.20
   2  -1   4  302.78   16.34
  -2  -1  -4  302.20   16.27
  -2  -1  -5  710.54   38.11
   2  -1   5  790.36   38.40
  -2  -1  -6   32.38    3.40
   2  -1   6   37.53    3.84
  -2  -1  -7   67.99    5.66
   2  -1   7   75.05    6.11
  -2  -1  -8   17.98    2.86
   2  -1   8   15.83    3.28
   2  -1   9  422.46   23.04
  -2  -1  -9  379.53   22.27
  -2  -1 -10   32.73    4.14
  -2  -1 -11   10.94    3.08
   2  -1  11   17.18    1.96
   2   1  12   42.93    4.44
   2  -1  12   37.66    3.10
  -2  -1 -12   34.04    4.86
   2   1  13   19.24    1.56
   2   1  13   15.39    2.98
   2  -1  13   17.08    2.88
  -2  -1 -13   17.10    3.84
   2  -1  13   11.37    1.91
   2  -1  14   10.49    2.87
   2  -1  14   12.59    1.91
  -2  -1 -14    4.39    3.01
   2   1  14   10.13    2.86
  -2  -1 -15   22.36    4.58
   2   1  15   19.59    3.68
   2  -1  15   13.27    3.24
  -2  -1 -16  125.66   11.17
   2  -1  16  140.47    9.91
   2   1  16  139.55   10.25
  -2  -1 -17    7.37    3.85
   2   1  17    5.68    3.44
   2   1  18   73.91    7.60
  -2  -1 -18   68.34    8.33
  -2   2  19   16.71    4.78
   2   2 -19    8.24    4.69
   2  -2 -19    8.20    4.51
  -2   2  18    2.26    3.51
   2  -2 -18   -1.11    3.79
   2   2 -18    2.79    3.77
   2   2 -17   13.61    4.34
   2  -2 -17    7.82    3.90
  -2   2  17    9.72    3.80
  -2   2  16    0.79    2.91
   2  -2 -16    1.50    3.13
   2   2 -16    1.50    3.31
  -2   2  15   60.41    6.32
   2  -2 -15   59.04    7.00
   2   2 -15   63.00    7.05
   2   2 -14  104.10    8.86
   2  -2 -14   73.58    7.81
   2   2 -13   54.63    6.51
  -2   2  13   65.36    5.97
   2  -2 -13   60.42    6.61
  -2   2  12  155.61   10.33
   2   2 -12  152.85   11.11
   2  -2 -12  144.02   10.93
   2   2 -11    7.41    2.79
  -2   2  11    7.32    0.59
   2  -2 -11   11.27    2.79
  -2   2  11    9.93    2.45
   2  -2 -10   39.51    4.51
  -2   2  10   42.34    4.08
   2   2 -10   28.01    4.14
  -2   2   9  138.48    8.82
   2   2  -9  122.38    7.15
   2   2  -9  153.13    9.67
   2  -2  -9  157.26    9.78
   2   2  -8   71.20    4.25
  -2   2   8   74.28    5.57
   2  -2  -8   75.21    4.17
   2  -2  -8   76.79    5.34
   2   2  -8   77.74    6.17
   2  -2  -8   68.27    5.99
   2   2  -7    9.57    1.32
   2   2  -7    8.50    1.05
  -2   2   7   11.11    2.08
   2   2  -7    6.41    2.07
   2  -2  -7   10.04    2.27
   2  -2  -7   10.62    0.99
  -2   2   6  830.45   43.82
   2  -2  -6  846.12   42.61
   2   2  -6  857.82   42.71
   2   2  -6  928.28   42.82
  -2  -2   6  854.06   42.94
  -2   2   5  124.95    6.05
  -2  -2   5  113.94    6.50
   2  -2  -5  126.87    6.59
  -2   2   5  106.66    7.25
   2   2  -5  127.10    6.60
   2  -2  -5  107.95    7.10
   2   2  -5  116.44    6.51
   2  -2  -5  119.35    6.40
   2  -2  -4  608.47   30.48
  -2  -2   4  594.23   30.36
   2  -2  -4  560.61   30.38
   2   2  -4  691.59   30.56
   2  -2  -4  570.15   31.09
  -2   2   4  638.64   30.14
   2  -2  -3  899.84   46.31
  -2  -2   3  927.36   46.28
  -2   2   3 1050.00   46.14
  -2   2   3  947.76   46.29
   2   2  -3  941.96   46.26
   2  -2  -3  847.21   46.85
   2  -2  -3  856.84   46.24
   2   2  -3  984.41   46.30
   2  -2  -2  747.61   36.14
  -2   2   2  763.92   36.17
   2  -2  -2  736.19   36.17
   2   2  -2  726.62   36.16
  -2  -2   2  708.34   36.15
  -2   2   1 2300.25  108.29
   2  -2  -1 2292.63  108.36
   2   2  -1 2184.64  108.30
  -2  -2   1 2142.63  108.28
   2  -2  -1 2199.88  108.30
   2  -2   0  271.73   13.30
   2  -2   0  284.85   13.32
  -2   2   0  281.99   13.54
   2  -2   0  241.24   13.50
  -2   2   0  279.98   13.23
  -2  -2   0  235.21   13.17
   2   2   0  251.93   13.24
   2   2   1  167.11    8.59
  -2  -2  -1  162.18    8.50
  -2   2  -1  162.22    8.48
   2  -2   1  151.81    8.56
   2  -2   1  154.76    8.41
  -2   2  -1  169.94    8.46
   2  -2   1  161.57    8.51
   2   2   2 1347.15   66.59
   2  -2   2 1336.61   66.17
  -2   2  -2 1418.29   66.55
  -2  -2  -2 1287.83   66.49
   2  -2   2 1376.77   66.65
   2  -2   3   31.84    3.01
  -2   2  -3   40.62    2.97
  -2  -2  -3   35.65    2.93
   2   2   3   34.28    3.01
   2  -2   4  143.21    8.40
  -2   2  -4  150.94    8.28
  -2  -2  -4  128.77    8.13
   2   2   4  129.75    8.26
   2  -2   5   19.16    2.78
  -2  -2  -5   24.70    2.60
  -2   2  -5   15.68    2.37
   2   2   5   23.83    2.80
  -2  -2  -6  196.00   12.75
   2  -2   6  240.56   11.91
  -2   2  -6  231.84   13.05
   2  -2   6  217.68   13.32
   2   2   6  215.33   13.13
  -2   2  -7  625.26   33.89
  -2  -2  -7  616.64   33.97
   2   2   7  684.47   34.54
   2  -2   7  668.87   32.64
   2  -2   7  632.74   34.37
   2  -2   8  433.01   22.17
  -2   2  -8  429.84   23.72
   2   2   8  472.48   24.40
  -2  -2  -8  412.63   23.68
   2  -2   8  420.80   24.12
  -2   2  -9   42.88    4.56
  -2  -2  -9   37.26    4.43
   2  -2   9   44.75    3.30
   2  -2   9   43.12    5.06
   2   2   9   43.57    5.17
  -2  -2 -10    6.59    2.54
  -2   2 -10   12.09    2.83
   2  -2  10    8.28    1.52
  -2   2 -11    1.02    2.28
   2  -2  11    2.52    1.26
  -2  -2 -11    2.41    2.22
   2  -2  12    1.83    1.29
   2   2  12   -0.28    1.96
   2   2  12   -0.30    0.80
  -2  -2 -12   -0.38    2.23
  -2   2 -12    0.37    2.40
  -2  -2 -13    4.49    2.79
   2  -2  13    2.99    2.03
   2   2  13    3.87    0.99
   2   2  13    3.25    2.41
  -2   2 -13    1.62    2.57
   2  -2  13    3.96    1.44
  -2  -2 -14    3.06    2.80
  -2   2 -14    7.37    3.30
   2   2  14    7.71    3.00
   2  -2  14   11.42    2.74
   2   2  15   61.68    6.14
  -2  -2 -15   59.93    6.95
  -2   2 -15   47.06    6.45
  -2   2 -16    0.49    3.25
  -2  -2 -16    0.50    2.98
   2   2  16    1.50    2.79
   2   2  17    1.21    3.08
  -2  -2 -17    3.66    3.77
  -2   2 -17    4.68    3.68
  -2  -2 -18    6.03    4.41
  -2   2 -18    1.09    3.74
   2   2  18    0.87    3.33
   2   2  19   22.71    5.39
  -2   3  20    6.40    4.64
  -2   3  19    3.05    4.09
   2   3 -19    1.17    3.68
   2  -3 -19    4.06    4.32
  -2   3  18    2.39    3.60
   2   3 -18    3.89    4.13
   2  -3 -18    3.31    3.65
   2  -3 -17   32.63    5.64
   2   3 -17   37.50    5.94
  -2   3  17   41.86    5.78
   2   3 -16   23.30    4.92
   2  -3 -16   16.77    4.25
  -2   3  16   22.79    4.67
   2  -3 -15   47.06    6.26
   2   3 -15   47.62    6.16
  -2   3  15   47.58    5.78
   2  -3 -14   -2.22    3.21
  -2   3  14    7.23    3.12
   2   3 -14    9.35    3.67
   2  -3 -13   88.36    7.94
  -2   3  13   74.76    6.92
   2   3 -13   84.81    7.92
   2   3 -12  133.08   10.20
   2  -3 -12  130.87   10.09
  -2   3  12  133.57    9.59
  -2   3  11    7.43    2.46
   2  -3 -11    8.75    2.77
   2   3 -11    7.38    2.54
   2  -3 -10   37.36    4.32
   2   3 -10   32.80    2.48
  -2   3  10   32.12    3.82
   2   3 -10   22.40    3.74
   2   3  -9   70.05    4.57
   2   3  -9   76.59    6.38
  -2   3   9   90.75    6.36
   2  -3  -9   85.91    6.59
   2  -3  -8  140.55    7.59
   2   3  -8  130.51    7.05
  -2  -3   8  151.84    7.87
   2   3  -8  154.90    9.68
   2  -3  -8  140.84    9.46
  -2   3   8  176.40    7.78
  -2   3   8  142.48    9.11
   2   3  -8  136.81    7.74
   2  -3  -7  189.46   10.62
  -2  -3   7  203.32   10.68
   2   3  -7  238.06   12.72
   2   3  -7  204.52   10.83
   2  -3  -7  206.22   11.71
  -2   3   7  202.25   12.06
   2  -3  -7  188.46   12.20
  -2   3   7  223.54   10.77
   2   3  -6  235.10   11.17
  -2  -3   6  215.59   11.15
   2  -3  -6  204.17   12.22
   2   3  -6  221.02   11.01
  -2   3   6  210.75   12.61
   2  -3  -6  195.76   11.31
  -2   3   6  238.33   11.46
   2   3  -5  573.23   29.59
   2  -3  -5  594.68   29.62
  -2   3   5  630.29   29.31
   2  -3  -5  544.46   30.31
   2  -3  -5  582.16   29.60
   2  -3  -4  876.07   43.68
   2  -3  -4  862.64   44.49
  -2   3   4  936.76   43.57
   2   3  -4  868.69   43.52
   2  -3  -4  864.01   43.77
   2   3  -4  894.04   43.69
   2  -3  -3    8.33    0.96
   2  -3  -3    8.86    0.93
   2   3  -3    9.85    0.96
   2  -3  -3    8.45    1.68
  -2   3   3    8.66    0.90
   2  -3  -2  330.27   16.35
   2  -3  -2  331.42   16.08
  -2   3   2  352.74   16.25
   2  -3  -2  305.53   16.79
  -2  -3   2  301.87   16.02
  -2   3   2  333.01   16.04
   2   3  -2  306.42   16.04
  -2   3   1 2767.86  130.50
  -2  -3   1 2423.46  130.20
   2  -3  -1 2749.57  130.28
  -2   3   1 2821.20  130.22
   2  -3  -1 2786.14  130.53
   2   3  -1 2558.00  130.24
   2  -3  -1 2755.83  130.47
  -2   3   0  830.22   38.58
   2   3   0  771.19   38.06
  -2   3   0  780.41   37.97
   2  -3   0  760.73   38.21
  -2  -3   0  759.55   37.98
   2  -3   0  761.90   38.09
   2   3   1   10.19    1.19
   2  -3   1    7.16    1.00
   2  -3   1    5.84    1.32
   2  -3   1    5.10    1.06
  -2   3  -1    8.72    1.18
  -2   3  -1    6.62    0.93
  -2  -3  -1    9.48    1.02
   2   3   2 1028.35   50.25
   2  -3   2 1021.77   50.05
   2  -3   2 1047.45   50.35
  -2  -3  -2  979.63   50.09
   2  -3   2 1023.77   49.97
  -2   3  -2  987.20   50.05
   2   3   3  206.64   10.84
   2  -3   3  180.91   10.78
  -2   3  -3  177.79   10.50
   2  -3   3  203.61   10.15
  -2  -3  -3  199.45   10.68
  -2   3  -4   64.87    4.81
  -2  -3  -4   86.60    5.16
   2  -3   4   75.11    4.31
   2   3   4   81.35    5.31
   2  -3   4   64.95    5.10
   2  -3   5   11.47    1.48
  -2  -3  -5    8.94    1.75
  -2   3  -5    9.25    1.67
   2   3   5    8.09    2.17
   2  -3   5    9.49    2.32
  -2   3  -6   60.97    5.11
  -2  -3  -6   80.31    5.50
   2  -3   6   67.85    4.41
   2   3   6   77.72    5.80
   2  -3   6   64.45    5.64
  -2  -3  -7    5.14    1.73
  -2   3  -7    2.18    1.58
   2   3   7    3.05    2.25
   2  -3   7    2.12    2.22
   2  -3   7    1.90    1.06
   2   3   8   34.43    4.21
   2  -3   8   24.30    2.34
  -2  -3  -8   31.71    3.64
  -2   3  -8   21.90    3.15
   2  -3   8   23.21    3.64
   2  -3   9    7.10    1.35
  -2   3  -9    5.87    2.02
   2  -3   9    5.09    2.72
   2   3   9    6.19    2.90
  -2  -3  -9    2.56    1.92
  -2  -3 -10   63.99    5.80
  -2   3 -10   48.91    5.36
   2  -3  10   59.52    4.18
   2  -3  11  137.75    7.86
  -2   3 -11  143.52    9.82
  -2  -3 -11  126.55    9.60
   2   3  11  126.09    7.18
   2   3  11  109.54    8.72
  -2  -3 -12  131.48    9.81
   2  -3  12  114.77    6.49
   2   3  12  137.14    9.25
   2   3  12  145.66    7.25
  -2   3 -12  141.90   10.12
   2  -3  12  147.96    8.27
  -2  -3 -13   29.46    4.56
   2   3  13   18.40    1.84
  -2   3 -13   13.92    3.90
   2  -3  13   15.81    2.71
   2   3  13   14.57    3.33
   2   3  14    7.30    3.04
  -2  -3 -14    7.80    3.27
  -2   3 -14    5.56    3.40
  -2   3 -15   14.67    3.90
   2   3  15    9.68    3.47
  -2  -3 -15    8.31    3.81
   2   3  16    1.20    3.03
  -2  -3 -16    3.92    3.50
  -2   3 -16   -1.46    3.61
   2   3  17    5.55    3.52
  -2  -3 -17    1.03    3.65
  -2   3 -17    3.61    3.56
  -2   3 -18   14.62    4.87
  -2  -3 -18   13.65    4.94
   2   3  18   20.91    5.04
  -2   4  19   22.57    5.57
   2  -4 -19   20.22    5.67
   2   4 -19   27.96    5.99
  -2   4  18    8.63    4.36
   2  -4 -18    2.73    3.83
   2   4 -18    8.83    4.63
   2  -4 -17  116.57   10.42
   2   4 -17  110.38   10.33
   2   4 -16   34.44    5.62
  -2   4  16   37.33    5.66
   2  -4 -16   32.81    5.41
   2  -4 -15    0.46    3.30
   2   4 -15   -0.46    2.98
  -2   4  15    1.68    3.12
  -2   4  14   62.42    6.56
   2  -4 -14   55.48    6.52
   2   4 -14   53.93    6.55
   2  -4 -13  105.61    9.11
   2   4 -13  115.42    9.41
  -2   4  13  112.93    8.96
   2  -4 -12    0.38    2.56
  -2   4  12    2.34    2.44
   2   4 -12    0.39    2.48
  -2  -4  11  240.37   12.42
   2   4 -11  259.10   15.05
  -2   4  11  244.59   14.55
   2  -4 -11  198.93   14.30
   2   4 -11  216.28   12.31
  -2  -4  10  244.41   12.44
  -2   4  10  269.87   12.62
  -2   4  10  240.26   14.49
   2   4 -10  235.89   14.74
   2  -4 -10  211.38   14.37
   2   4 -10  202.31   12.51
  -2  -4   9    5.52    1.05
  -2   4   9    7.06    1.20
  -2   4   9    5.86    2.16
   2   4  -9    3.72    2.18
   2   4  -9    4.72    1.13
   2  -4  -9    5.12    2.17
   2  -4  -8  321.29   18.69
  -2  -4   8  326.49   16.47
  -2   4   8  317.45   18.60
   2  -4  -8  314.32   16.94
   2   4  -8  342.17   16.49
   2   4  -8  328.19   17.22
  -2   4   8  339.62   17.07
   2   4  -8  335.53   18.83
   2   4  -7  221.80   10.47
   2  -4  -7  171.30   10.74
  -2   4   7  201.49   10.90
   2  -4  -7  197.84   11.87
   2   4  -7  223.87   12.62
   2  -4  -7  199.80   12.30
   2   4  -7  222.71   11.16
   2  -4  -6  162.68   10.78
   2  -4  -6  176.63    9.78
   2   4  -6  179.75    9.47
   2  -4  -6  179.01    9.81
   2   4  -6  210.27    9.90
   2  -4  -6  174.77   10.67
   2   4  -6  210.07   11.33
  -2   4   6  188.48    9.90
   2  -4  -5 2345.50  111.56
  -2   4   5 2388.41  111.57
   2  -4  -5 2143.20  112.25
   2   4  -5 2047.87  111.13
  -2   4   5 2355.75  111.24
   2  -4  -5 2300.69  111.36
   2   4  -5 2425.73  111.40
   2   4  -4  165.40    8.06
   2   4  -4  156.44    7.79
  -2   4   4  166.12    9.39
   2  -4  -4  135.47    7.95
  -2   4   4  133.88    7.99
   2  -4  -4  151.45    8.29
   2   4  -4  176.36    8.09
   2  -4  -4  148.31    8.93
   2  -4  -3  198.53   10.48
   2  -4  -3  196.14   11.03
   2   4  -3  177.09   10.17
   2   4  -3  180.64   10.05
   2  -4  -3  218.57   10.13
  -2   4   3  228.58   10.40
  -2  -4   2  669.16   34.08
  -2   4   2  734.45   34.53
  -2   4   2  725.90   34.11
   2  -4  -2  657.17   34.52
   2  -4  -2  674.25   35.03
   2  -4  -2  702.24   34.14
   2   4  -2  685.24   34.11
   2  -4  -1    6.07    1.54
  -2   4   1    4.50    0.56
   2   4  -1    7.07    0.74
   2  -4  -1    3.54    0.65
  -2   4   1    5.52    0.89
  -2   4   0   18.76    1.45
   2   4   0   34.66    1.86
   2  -4   0   19.79    1.67
  -2   4   0   29.73    2.39
   2  -4   0   22.37    2.25
   2  -4   1   59.05    3.38
  -2   4  -1   62.95    3.12
   2   4   1   41.53    3.13
   2  -4   1   62.02    3.34
  -2   4  -1   52.07    3.43
   2  -4   1   60.05    3.46
  -2  -4  -1   37.22    2.90
  -2   4  -2  983.03   48.93
  -2   4  -2 1055.04   48.92
  -2  -4  -2  966.85   48.97
   2   4   2  942.88   49.14
   2  -4   2 1001.66   48.96
   2  -4   2 1014.94   49.16
  -2   4  -2  952.75   49.12
   2  -4   2 1005.41   49.32
   2  -4   3  626.52   31.95
   2  -4   3  618.85   32.33
   2  -4   3  652.26   31.69
   2   4   3  617.27   32.22
  -2   4  -3  627.81   32.01
  -2  -4  -3  644.63   32.08
   2  -4   3  649.48   31.75
   2  -4   4    7.03    1.95
   2  -4   4    6.73    0.93
  -2  -4  -4    3.37    1.23
   2   4   4    4.12    1.73
  -2   4  -4    6.77    1.44
   2  -4   4    5.89    1.17
  -2  -4  -5  307.42   17.01
   2   4   5  318.17   17.41
   2  -4   5  312.93   17.55
  -2   4  -5  305.52   16.96
   2  -4   5  327.87   16.06
   2  -4   5  306.65   16.48
   2   4   6    2.66    2.01
   2  -4   6    3.51    2.09
  -2  -4  -6    3.63    1.60
   2  -4   6    4.41    1.27
   2  -4   6    4.86    0.81
  -2   4  -6    3.50    1.58
   2  -4   6    2.76    0.93
   2  -4   7    2.70    2.36
   2  -4   7    3.33    1.26
  -2  -4  -7    1.95    1.56
   2  -4   7    3.48    0.76
  -2   4  -7    2.53    1.69
   2   4   7    2.04    2.19
   2  -4   8   11.66    1.18
   2  -4   8   10.34    1.69
  -2  -4  -8    8.23    2.26
  -2   4  -8    9.87    2.32
   2   4   8   11.34    1.41
   2  -4   8   10.74    2.95
   2   4   8    9.88    2.98
  -2  -4  -9   97.15    7.65
   2   4   9  108.13    6.10
   2  -4   9  105.48    5.67
  -2   4  -9  103.71    7.67
   2  -4   9  105.51    6.51
   2  -4   9   97.49    8.29
   2   4   9   84.63    7.86
  -2   4 -10   43.69    4.77
  -2  -4 -10   44.66    4.77
   2   4  10   42.89    4.58
   2   4  10   48.38    3.22
   2  -4  10   40.54    2.64
   2   4  11    9.94    1.47
   2   4  11   10.55    2.72
  -2  -4 -11    1.02    2.21
  -2   4 -11    2.65    2.38
   2  -4  11    5.52    0.81
  -2   4 -12   70.15    6.48
  -2  -4 -12   50.16    5.87
   2   4  12   59.77    3.95
   2   4  12   57.89    5.70
   2  -4  12   56.75    3.24
  -2  -4 -13   86.73    7.89
  -2   4 -13   87.69    7.85
   2   4  13   86.91    5.40
   2   4  13   82.76    7.40
   2   4  14    1.85    2.93
  -2   4 -14    2.94    3.21
  -2  -4 -14    2.14    3.08
   2   4  15    0.40    3.04
  -2   4 -15   -0.45    3.20
  -2  -4 -15   -0.91    3.04
  -2   4 -16   -0.96    3.38
   2   4  16    3.39    3.30
  -2  -4 -16    2.40    3.57
  -2   4 -17    0.51    3.89
   2   4  17    0.46    3.45
  -2  -4 -17    0.51    3.43
  -2   4 -18   -0.54    3.80
  -2  -4 -18   -0.54    4.01
   2   4  18   -0.49    3.77
   2  -5 -19    1.71    4.02
   2   5 -19   -2.30    4.31
   2  -5 -18    0.54    3.82
   2   5 -18    2.73    3.86
  -2   5  18    1.08    4.19
   2  -5 -17    9.17    4.17
   2   5 -17    2.57    3.79
  -2   5  17    1.52    3.99
   2   5 -16    4.84    3.59
   2  -5 -16   -0.96    3.32
  -2   5  16   -0.96    3.62
   2  -5 -15   15.64    4.19
  -2   5  15   19.40    4.67
   2   5 -15   13.91    4.03
  -2   5  14   35.08    5.10
   2  -5 -14   28.71    5.02
   2   5 -14   25.80    4.79
   2  -5 -13   30.04    4.88
  -2   5  13   33.87    5.03
   2   5 -13   32.67    4.99
  -2   5  12  165.24   11.40
   2   5 -12  149.82    9.01
   2  -5 -12  163.09   11.42
   2   5 -12  156.25   11.27
   2   5 -11   11.19    1.72
   2   5 -11    9.01    3.04
  -2   5  11   16.59    3.32
  -2   5  11    7.43    1.48
   2  -5 -11    5.52    2.77
   2   5 -10    3.14    2.42
  -2   5  10    2.19    1.19
   2  -5 -10    0.95    2.09
  -2   5  10    2.21    2.30
   2   5 -10    1.15    0.98
   2   5  -9   22.37    3.49
  -2   5   9   28.75    2.41
   2   5  -9   22.92    2.35
   2  -5  -9   22.38    3.38
   2  -5  -8   73.44    6.27
  -2   5   8   85.36    5.22
   2   5  -8   75.55    5.25
   2  -5  -8   92.58    5.22
   2   5  -8   83.52    4.66
   2   5  -8   87.61    6.55
   2  -5  -7   44.91    3.43
   2   5  -7   66.37    3.68
   2  -5  -7   40.78    3.43
   2   5  -7   61.34    3.28
   2  -5  -7   48.72    4.52
  -2   5   7   49.35    3.61
   2   5  -7   59.75    3.91
   2   5  -7   59.81    4.86
  -2   5   6  185.16    9.62
   2   5  -6  178.49    9.15
   2   5  -6  183.23   10.59
   2   5  -6  187.41    9.37
   2  -5  -6  164.10   10.34
  -2   5   6  167.87   10.91
   2  -5  -6  168.91   10.39
   2  -5  -6  168.83    9.30
   2  -5  -6  158.75    9.44
   2  -5  -5  319.32   18.18
   2   5  -5  326.70   17.06
  -2   5   5  385.20   17.61
  -2   5   5  347.91   18.85
   2   5  -5  346.66   18.21
   2   5  -5  314.33   17.10
   2  -5  -5  309.74   18.01
   2  -5  -5  349.85   17.10
   2  -5  -5  331.55   17.42
  -2   5   5  352.56   17.21
   2  -5  -4   26.67    1.78
   2  -5  -4   29.19    2.16
   2   5  -4   19.65    1.68
   2  -5  -4   24.04    2.71
  -2   5   4   25.22    1.95
   2   5  -4   20.27    1.78
  -2   5   4   23.98    2.95
   2  -5  -3   76.27    4.05
   2   5  -3   71.22    4.31
   2  -5  -3   78.31    5.18
   2  -5  -3   61.95    4.44
   2   5  -3   71.12    4.01
  -2   5   3   74.77    4.53
  -2   5   3   85.71    4.55
  -2   5   2  158.48    8.44
   2   5  -2  146.69    8.27
   2  -5  -2  146.18    8.84
   2  -5  -2  152.94    7.90
   2  -5  -2  152.61    8.45
   2   5  -2  159.87    7.90
   2   5  -1    7.65    0.79
   2  -5  -1   10.30    1.72
   2  -5  -1    7.70    0.84
   2   5  -1    6.89    1.04
  -2   5   1    8.94    1.22
  -2   5   1    7.29    0.67
  -2   5   0  361.41   17.79
   2  -5   0  301.84   18.26
  -2   5   0  385.78   19.01
   2  -5   0  386.44   18.09
   2   5   0  356.85   17.98
   2  -5   0  379.91   18.79
   2   5   0  359.25   18.33
  -2   5   0  353.24   18.49
   2  -5   1  767.37   36.25
   2   5   1  656.38   36.09
   2  -5   1  733.09   36.38
  -2   5  -1  742.87   35.75
   2  -5   1  780.55   36.16
  -2   5  -1  732.71   36.43
   2   5   1  678.72   35.97
  -2   5  -2  152.71    8.00
  -2   5  -2  162.34    8.22
   2  -5   2  137.11    8.19
   2  -5   2  150.60    8.18
   2   5   2  146.40    8.30
   2  -5   2  163.13    8.47
  -2  -5  -2  145.65    8.00
   2   5   2  142.33    8.17
   2  -5   3  161.34    7.75
   2  -5   3  150.47    8.28
  -2  -5  -3  114.85    7.61
  -2   5  -3  144.44    7.97
  -2   5  -3  138.44    7.73
   2   5   3  129.04    8.03
   2   5   4  371.39   19.29
   2   5   4  355.79   19.97
  -2  -5  -4  335.82   19.52
  -2   5  -4  365.31   19.55
   2  -5   4  407.83   19.27
  -2   5  -4  392.75   19.65
   2  -5   4  411.85   20.35
  -2   5  -5  152.90    9.73
   2   5   5  189.50    9.43
  -2  -5  -5  176.16    9.97
   2   5   5  181.85   10.44
   2  -5   5  161.89    9.11
   2  -5   5  168.76   10.43
  -2   5  -6  242.22   13.44
  -2  -5  -6  199.89   13.18
   2  -5   6  266.31   12.46
   2  -5   6  227.34   13.96
   2   5   6  218.17   12.54
   2  -5   6  266.48   13.09
   2   5   6  221.05   13.81
  -2   5  -7  306.61   17.42
  -2  -5  -7  287.59   17.38
   2  -5   7  337.80   18.43
   2   5   7  293.48   17.93
   2   5   7  295.89   16.34
   2  -5   7  353.97   16.94
   2  -5   7  322.62   16.10
   2   5   8    8.95    1.43
  -2   5  -8    4.47    2.05
   2  -5   8    6.79    1.03
  -2  -5  -8    3.18    1.98
   2  -5   8    2.82    2.74
   2   5   8    5.89    2.85
  -2   5  -9   50.46    4.82
   2  -5   9   41.93    5.40
   2   5   9   42.85    4.56
  -2  -5  -9   43.44    4.64
   2   5   9   46.11    3.40
   2  -5   9   49.48    3.04
   2   5   9   45.74    5.40
   2   5  10    0.29    1.89
  -2  -5 -10   -0.30    2.01
  -2   5 -10   -1.75    2.15
   2   5  10    0.11    1.13
   2  -5  10    0.95    0.76
  -2  -5 -11  378.08   22.55
   2  -5  11  399.73   19.78
  -2   5 -11  391.46   22.59
   2   5  11  379.23   22.43
  -2   5 -12   94.35    7.77
  -2  -5 -12   87.21    7.59
   2   5  12   83.05    7.33
   2  -5  12   81.29    4.56
  -2  -5 -13    0.39    2.78
  -2   5 -13    1.91    2.81
   2   5  13    1.11    2.64
  -2   5 -14   77.34    7.67
  -2  -5 -14   85.72    7.90
   2   5  14   82.34    7.65
  -2  -5 -15   -2.26    3.49
  -2   5 -15   -1.33    3.12
   2   5  15    1.27    3.08
   2   5  16    5.89    3.77
  -2  -5 -16    4.81    3.72
  -2   5 -16    3.81    3.58
  -2  -5 -17   17.80    4.91
  -2   5 -17   17.55    5.05
   2   5  17   16.64    4.81
   2  -6 -19   11.45    4.80
   2   6 -19   10.56    5.02
   2   6 -18    3.21    4.35
   2  -6 -18    0.53    3.69
   2   6 -17   -0.51    3.84
  -2   6  17   -2.15    4.26
   2  -6 -17   -0.50    3.77
   2   6 -16   19.47    4.67
  -2   6  16   18.33    4.94
   2  -6 -16   14.63    4.29
  -2   6  15    1.44    3.67
   2  -6 -15    4.43    3.33
   2   6 -15    1.78    3.21
   2   6 -14   10.29    3.87
  -2   6  14    6.79    3.83
   2  -6 -14    2.06    3.16
   2  -6 -13   81.02    7.69
   2   6 -13   82.96    7.70
  -2   6  13   93.50    8.37
   2   6 -12   12.82    3.55
   2  -6 -12   10.32    3.39
  -2   6  12    9.55    3.46
   2   6 -12    8.29    1.82
   2   6 -11    1.31    2.39
   2   6 -11    0.78    1.21
   2  -6 -11    0.33    2.51
   2  -6 -10   54.10    4.02
   2   6 -10   55.96    5.60
   2   6 -10   54.70    4.17
   2   6 -10   61.69    4.19
   2  -6 -10   48.95    5.32
   2  -6  -9  115.37    6.64
  -2   6   9  123.92    6.86
   2   6  -9  105.62    6.57
   2   6  -9  118.53    8.34
   2  -6  -9   94.95    7.88
   2   6  -9  105.31    6.89
   2  -6  -8   43.76    3.26
   2   6  -8   42.34    3.58
   2   6  -8   47.56    3.35
  -2   6   8   54.48    5.20
  -2   6   8   53.67    3.64
   2   6  -8   47.76    3.04
   2  -6  -8   42.84    4.47
   2   6  -8   40.19    4.36
   2   6  -7  285.33   15.83
   2   6  -7  286.05   15.14
  -2   6   7  306.69   15.71
   2  -6  -7  272.65   16.48
  -2   6   7  315.70   17.53
   2  -6  -7  294.09   15.35
   2  -6  -7  291.96   15.64
   2   6  -7  299.34   16.65
   2   6  -7  317.05   15.42
   2  -6  -6   55.35    4.62
   2  -6  -6   52.08    3.99
   2   6  -6   67.21    3.83
  -2   6   6   63.01    3.89
   2  -6  -6   57.30    3.72
  -2   6   6   59.23    4.14
  -2   6   6   52.43    5.21
   2   6  -6   65.05    3.81
   2   6  -6   67.58    4.40
   2   6  -6   67.29    4.86
  -2   6   5    2.12    0.82
   2  -6  -5    1.83    0.70
   2  -6  -5    1.32    0.86
   2   6  -5    2.06    0.76
  -2   6   5    2.89    2.00
   2   6  -5    3.73    1.48
  -2   6   5    1.45    1.06
   2   6  -5    2.31    0.91
   2  -6  -5    1.48    1.36
   2  -6  -4   18.27    1.31
   2  -6  -4   19.03    1.78
   2   6  -4    9.27    1.39
   2   6  -4   13.90    1.31
   2   6  -4   11.52    1.17
  -2   6   4   17.94    1.70
   2   6  -4   13.47    1.84
   2  -6  -4   16.68    2.42
   2  -6  -4   14.42    1.86
   2   6  -3    2.28    0.80
  -2   6   3    0.31    0.82
   2   6  -3    1.62    0.52
   2  -6  -3    1.85    0.57
   2   6  -3    2.14    0.86
   2  -6  -3    2.43    0.83
   2  -6  -3    1.71    1.41
  -2   6   3    1.28    0.87
  -2   6   2   69.76    4.22
   2  -6  -2   62.21    3.39
   2   6  -2   60.87    3.93
   2   6  -2   57.19    3.35
   2  -6  -2   69.04    4.66
   2   6  -2   71.32    4.10
   2   6  -1  469.16   23.82
   2  -6  -1  506.37   25.00
   2   6  -1  444.98   24.39
   2  -6  -1  497.94   23.87
  -2   6   1  520.45   24.78
   2  -6   0    5.58    0.87
   2   6   0    5.20    1.01
   2  -6   0    7.68    1.52
  -2  -6   0    4.74    0.57
   2   6   0    4.40    0.76
  -2   6   0    6.62    1.20
  -2   6   0    6.55    0.57
   2  -6   0    8.77    1.25
  -2   6  -1  169.95    9.70
   2  -6   1  192.15    9.76
  -2   6  -1  218.22   10.15
  -2   6  -1  184.94    8.89
   2  -6   1  213.00    9.44
   2   6   1  209.61    9.35
  -2  -6  -1  122.87    8.77
   2  -6   1  191.40    9.69
   2   6   1  213.11    9.73
   2  -6   2  207.02   10.60
  -2   6  -2  205.36   10.05
   2  -6   2  206.71   10.55
   2  -6   2  222.11   10.73
   2   6   2  170.33   10.38
  -2   6  -2  192.32   10.52
   2   6   2  161.54   10.34
   2  -6   3  102.88    5.79
  -2  -6  -3   89.10    5.54
   2   6   3   88.38    5.97
  -2   6  -3   98.66    5.57
   2  -6   3  103.28    5.69
   2  -6   3  106.29    6.28
  -2   6  -3   83.87    5.89
  -2   6  -3  100.66    5.54
   2   6   4   67.92    4.70
  -2   6  -4   54.93    3.98
  -2  -6  -4   71.21    4.24
  -2   6  -4   51.02    4.10
   2  -6   4   61.03    4.67
   2  -6   4   58.39    3.89
   2  -6   5    7.61    1.16
   2  -6   5    8.50    1.22
  -2  -6  -5    5.76    1.49
   2   6   5    7.57    2.05
  -2   6  -5    8.63    1.66
   2   6   5    6.09    2.04
   2  -6   5    9.19    2.32
   2   6   5    7.37    1.42
  -2  -6  -6    6.94    1.74
   2   6   6    4.82    1.25
  -2   6  -6    3.75    1.44
   2  -6   6    4.47    0.99
   2   6   6    4.32    1.96
   2  -6   6    2.17    2.12
   2   6   6    1.13    1.94
   2  -6   7   27.89    2.26
  -2  -6  -7   26.86    3.12
  -2   6  -7   25.14    3.05
   2   6   7   28.89    3.59
   2  -6   7   21.20    3.72
   2   6   7   28.52    3.83
  -2  -6  -8   29.00    3.57
  -2   6  -8   24.49    3.36
   2  -6   8   27.76    4.29
   2   6   8   27.15    4.22
   2  -6   8   34.51    2.45
   2   6   9   37.52    4.87
  -2   6  -9   34.85    4.11
  -2  -6  -9   33.61    4.10
   2  -6   9   32.78    5.04
   2  -6   9   42.57    2.83
  -2   6 -10  569.01   30.28
   2  -6  10  574.33   27.96
  -2  -6 -10  491.74   29.97
   2  -6  11   38.85    2.61
  -2   6 -11   29.75    4.35
   2   6  11   40.30    4.91
  -2  -6 -11   32.45    4.58
  -2   6 -12  102.81    8.30
  -2  -6 -12   92.57    8.17
   2   6  12  100.08    8.42
  -2  -6 -13   27.93    4.64
   2   6  13   29.84    4.84
  -2   6 -13   32.05    4.88
  -2   6 -14    7.66    3.33
  -2  -6 -14    2.47    3.10
   2   6  14    3.81    3.06
  -2  -6 -15   22.82    4.57
  -2   6 -15   18.96    4.49
   2   6  15   16.19    4.35
  -2  -6 -16   10.26    3.93
   2   6  16    8.71    4.11
  -2   6 -16    9.63    4.12
  -2   6 -17    0.97    3.55
  -2  -6 -17   -0.49    3.49
   2   7 -19   -2.18    4.50
   2   7 -18    2.57    4.17
   2   7 -17   13.66    4.64
   2  -7 -17   10.59    4.36
  -2   7  16   84.44    8.99
   2  -7 -16   74.26    8.07
   2   7 -16   83.06    8.44
  -2   7  15    0.51    3.45
   2  -7 -15   -1.73    3.45
   2   7 -15   -2.16    3.54
   2   7 -14   12.44    3.91
   2  -7 -14    8.85    3.74
  -2   7  14   10.14    4.19
   2  -7 -13   10.04    3.49
   2   7 -13    6.32    3.21
   2   7 -12   39.43    3.55
   2  -7 -12   28.11    4.51
   2   7 -12   33.62    4.66
  -2   7  12   31.80    2.43
   2   7 -11   -2.77    2.68
   2  -7 -11    0.62    2.28
   2   7 -11   -0.28    1.64
  -2   7  11    1.53    0.89
   2   7 -11    1.93    1.43
   2   7 -10   91.28    5.44
   2   7 -10   78.27    5.52
  -2   7  10   76.23    4.79
   2   7 -10   83.53    6.72
   2  -7 -10   69.56    6.41
  -2   7  10   77.74    7.39
   2   7  -9   98.17    6.84
  -2   7   9   97.84    8.45
   2  -7  -9  115.00    6.51
  -2   7   9  106.59    6.21
   2   7  -9  103.53    7.74
   2  -7  -9  102.64    7.71
   2   7  -9  114.71    6.55
   2   7  -8   14.04    2.68
   2  -7  -8   10.28    2.41
  -2   7   8   16.96    3.49
   2   7  -8   15.02    1.78
   2  -7  -8   15.18    1.74
  -2   7   8   12.22    1.59
   2   7  -8   14.24    1.59
   2   7  -8   17.03    2.22
   2   7  -7   34.65    2.59
  -2   7   7   26.00    2.47
   2   7  -7   33.35    2.48
  -2   7   7   35.96    4.36
   2  -7  -7   30.85    2.44
   2   7  -7   38.17    3.58
   2   7  -7   36.45    3.19
   2  -7  -7   30.99    3.43
   2   7  -6  104.23    6.51
   2  -7  -6  119.21    7.01
   2   7  -6  109.65    6.31
   2  -7  -6  122.66    6.40
   2   7  -6  107.39    7.09
  -2   7   6  127.40    8.64
  -2   7   6  121.25    6.75
   2  -7  -6  113.77    7.32
   2   7  -6  117.13    7.37
   2   7  -5    4.50    1.49
   2  -7  -5    2.39    1.34
  -2   7   5    4.10    1.09
   2   7  -5    2.69    1.02
   2  -7  -5    4.02    1.20
  -2   7   5    3.98    2.23
   2  -7  -5    3.82    0.85
   2   7  -5    4.93    0.89
   2  -7  -4  171.46    8.98
   2   7  -4  165.76    9.52
   2   7  -4  173.92    8.98
   2  -7  -4  166.40    9.80
   2   7  -4  185.04    9.31
   2   7  -4  184.16    9.64
  -2   7   4  175.60    9.73
   2   7  -3    4.18    0.63
   2  -7  -3    7.07    1.07
   2  -7  -3    6.80    1.33
   2   7  -3    8.25    1.32
  -2   7   3    9.66    1.51
   2  -7  -3    9.27    0.80
   2   7  -3    3.97    0.96
  -2   7   3    8.24    1.47
   2   7  -3    4.12    1.17
   2   7  -2   35.02    2.83
   2  -7  -2   37.72    3.42
   2   7  -2   31.65    2.68
  -2   7   2   35.81    2.91
  -2   7   1   28.86    2.59
   2   7  -1   26.69    2.36
   2  -7  -1   25.87    2.77
   2   7  -1   28.39    2.61
   2   7   0   26.28    2.46
   2  -7   0   36.23    2.81
   2   7   0   31.94    2.90
  -2   7   0   31.51    2.79
   2  -7   0   35.43    2.94
   2   7   1  158.21    9.23
  -2   7  -1  155.66    7.71
  -2   7  -1  162.31    8.97
  -2  -7  -1  152.36    7.70
  -2   7  -1  162.01    9.11
   2  -7   1  167.56    8.83
   2   7   1  144.05    8.03
   2  -7   1  156.79    8.76
   2   7   1  141.72    8.58
   2  -7   2    6.46    1.31
  -2   7  -2    4.37    0.73
   2   7   2    5.21    1.23
  -2   7  -2    7.13    1.57
  -2  -7  -2    4.10    0.71
   2  -7   2    5.95    1.35
   2  -7   2    4.26    1.29
   2   7   2    4.88    1.70
   2   7   2    4.25    1.18
   2   7   3  166.21    9.42
   2  -7   3  172.28    9.04
   2  -7   3  159.11    9.23
  -2   7  -3  168.99    9.02
  -2   7  -3  157.82    8.73
   2  -7   3  173.61    9.53
   2   7   3  167.99   10.16
   2   7   4   87.91    5.68
  -2   7  -4   70.43    4.82
   2  -7   4   74.23    5.02
  -2  -7  -4   93.29    5.12
  -2   7  -4   74.81    5.36
   2   7   4   92.99    6.33
   2  -7   4   86.15    5.81
   2   7   5   14.20    2.58
   2  -7   5   16.00    1.42
  -2  -7  -5   13.71    1.91
   2   7   5   11.40    2.49
  -2   7  -5   15.42    2.11
  -2   7  -5   15.28    1.88
   2  -7   5   17.30    1.83
   2  -7   5   14.62    2.59
  -2   7  -6   52.97    4.24
  -2  -7  -6   56.10    4.35
   2  -7   6   55.68    3.81
   2   7   6   56.62    5.03
   2   7   6   57.91    5.15
  -2  -7  -7  110.83    7.18
   2  -7   7  104.15    6.19
  -2   7  -7  101.72    6.95
   2   7   7  104.69    7.81
   2  -7   8    1.27    0.95
  -2   7  -8    2.29    1.83
   2   7   8    0.61    2.03
  -2  -7  -8    0.89    1.90
   2  -7   9    6.65    1.24
  -2  -7  -9    3.00    2.05
  -2   7  -9    9.22    2.47
   2   7   9    5.88    2.83
   2   7  10    9.78    3.21
   2  -7  10    9.27    1.39
  -2  -7 -10   11.19    2.89
  -2   7 -10    6.89    2.59
  -2   7 -11   13.80    3.24
  -2  -7 -11   16.96    3.53
   2  -7  11   16.65    1.72
  -2  -7 -12   22.94    3.99
  -2   7 -12   22.03    4.02
  -2  -7 -13    2.56    2.64
  -2   7 -13   -1.41    2.82
   2   7  13   -0.85    3.07
  -2   7 -14    3.82    3.23
   2   7  14    7.69    3.80
  -2  -7 -14    4.33    3.18
  -2   7 -15   -1.65    3.17
  -2  -7 -15   -2.96    3.34
   2   7  15    5.38    3.91
  -2   7 -16   -3.07    3.56
  -2   7 -17    4.67    3.80
   2   8 -17   -3.29    3.73
   2   8 -16   10.98    4.30
   2   8 -15   -4.08    3.63
   2   8 -14    0.38    3.11
   2   8 -13   99.18    7.02
   2   8 -13  109.70    8.73
   2   8 -12   89.79    6.43
  -2   8  12  101.84    8.98
   2   8 -12   82.09    7.39
  -2   8  11    8.65    1.44
   2   8 -11   10.54    3.02
  -2   8  11    8.26    3.62
   2   8 -11   11.05    2.19
   2   8 -10   -0.26    2.08
   2   8 -10    1.12    1.48
  -2   8  10    0.82    2.86
  -2   8  10    1.76    1.07
   2   8  -9   28.72    2.62
   2   8  -9   33.04    3.28
  -2   8   9   29.70    4.69
   2   8  -9   35.83    3.88
  -2   8   9   29.28    2.59
   2  -8  -8    3.04    1.94
   2   8  -8    6.92    1.35
   2   8  -8    5.99    2.07
  -2   8   8    6.15    2.99
   2   8  -8    4.29    1.53
  -2   8   8    1.93    1.11
   2  -8  -7   19.42    2.68
   2   8  -7   23.64    2.20
   2   8  -7   22.16    1.95
   2   8  -7   19.46    2.64
  -2   8   7   18.89    3.82
  -2   8   7   23.94    2.30
   2   8  -7   18.79    2.56
  -2   8   6    8.56    1.53
   2   8  -6    7.28    1.74
   2  -8  -6    8.87    1.76
   2   8  -6    4.35    1.28
   2   8  -6    6.00    1.06
   2   8  -6    9.07    1.79
   2  -8  -5    3.92    1.16
   2   8  -5    6.56    1.40
   2  -8  -5    6.43    1.39
   2   8  -5    4.44    0.85
  -2   8   5    5.27    1.34
   2   8  -5    3.93    1.43
   2   8  -5    4.95    1.32
   2  -8  -4   26.51    2.34
   2   8  -4   12.87    1.12
   2   8  -4   10.75    1.36
  -2   8   4   21.19    2.15
   2   8  -4   10.06    1.68
   2  -8  -4   24.47    1.65
   2  -8  -3   30.04    2.75
   2   8  -3   29.42    2.60
   2   8  -3   19.57    2.31
  -2   8   3   34.34    2.86
  -2   8   2   24.19    2.45
   2   8  -2   18.54    2.31
   2  -8  -1    2.19    1.16
  -2   8   1    4.55    1.35
   2   8  -1    5.55    1.59
   2  -8   0   24.64    2.61
  -2   8   0   32.90    2.95
   2   8   0   34.66    3.15
  -2   8   0   30.41    3.46
   2  -8   1   33.74    3.02
  -2   8  -1   37.47    3.22
   2   8   1   39.07    3.62
  -2   8  -1   36.57    3.51
  -2   8  -2   11.78    1.92
   2  -8   2   11.60    1.65
  -2   8  -2   10.22    1.67
  -2  -8  -2    4.78    0.61
  -2   8  -2   11.25    0.72
   2   8   2    6.82    2.05
  -2  -8  -3    5.79    0.90
  -2   8  -3    6.53    1.52
   2   8   3    5.66    2.04
  -2   8  -3    4.11    0.77
   2  -8   3    4.62    1.29
  -2   8  -4   58.52    3.73
   2  -8   4   62.56    4.25
   2   8   4   61.20    5.34
   2   8   5    5.59    2.47
  -2  -8  -5    2.33    1.19
   2  -8   5    0.49    0.92
  -2   8  -5    1.43    1.08
  -2   8  -5    3.75    1.51
  -2   8  -6    3.21    1.33
  -2  -8  -6    2.45    1.42
   2  -8   6    2.91    1.19
   2   8   6    4.88    2.44
   2  -8   7   22.63    2.24
  -2   8  -7   22.02    2.72
   2   8   7   19.46    3.50
   2   8   8   51.02    5.64
  -2   8  -8   49.39    4.61
   2  -8   8   66.23    4.17
   2  -8   9   64.53    4.33
   2   8   9   62.76    6.34
  -2   8  -9   64.79    5.39
  -2   8 -10    1.51    2.17
   2   8  10    7.57    3.24
  -2   8 -11   62.23    5.81
   2   8  11   56.40    6.54
  -2   8 -12   61.97    5.87
   2   8  12   53.28    6.64
  -2   8 -13   19.87    3.97
  -2   8 -14    7.31    3.49
  -2   8 -15   19.70    4.36
  -2   9  14    2.72    4.28
  -2   9  13   35.73    6.18
   2   9 -13   32.21    3.61
  -2   9  12    1.47    3.76
   2   9 -12    4.09    2.00
  -2   9  11    6.97    3.96
   2   9 -11    5.94    2.05
   2   9 -10   44.51    4.40
  -2   9  10   54.43    6.62
  -2   9  10   58.18    3.98
   2   9 -10   56.74    5.04
  -2   9   9   80.77    5.44
   2   9  -9   83.06    6.21
  -2   9   9   91.72    8.22
   2   9  -9   92.82    6.42
  -2   9   8    5.78    1.51
   2   9  -8    4.21    1.74
   2   9  -8    4.25    1.91
  -2   9   8    8.54    3.47
  -2   9   7   41.37    3.32
   2   9  -7   34.28    3.62
   2   9  -7   37.26    3.34
   2   9  -6   57.02    3.99
   2   9  -6   55.93    4.66
  -2   9   6   59.95    4.34
   2   9  -5  211.73   10.16
  -2   9   5  217.10   11.22
   2   9  -5  170.45    9.96
   2   9  -5  216.35   11.62
  -2   9   4  155.06    9.20
  -2   9   3   23.12    2.60
   2   9  -3   19.87    2.51
   2   9  -2  136.79    8.64
  -2   9   2  150.98    8.82
  -2   9   1   23.64    2.71
   2   9  -1   32.94    3.25
   2  -9  -1   23.42    2.69
   2  -9   0  118.27    7.31
   2   9   0  115.86    7.74
  -2   9   0  118.08    7.47
  -2   9   0  113.59    8.00
  -2   9  -1  157.12    9.47
   2   9   1  155.24    9.90
   2  -9   1  169.08    9.38
  -2   9  -1  147.09    9.54
  -2   9  -2   28.75    3.11
   2   9   2   31.62    3.69
   2  -9   2   32.09    3.02
  -2   9  -2   33.51    3.22
  -2   9  -3   44.90    2.36
  -2   9  -3   52.28    3.52
   2  -9   3   51.54    3.78
   2   9   3   38.91    4.45
  -2   9  -3   40.54    2.32
   2  -9   4   47.16    3.66
   2   9   4   44.49    4.66
  -2   9  -4   42.54    2.72
   2  -9   5   21.17    2.35
  -2   9  -5   15.72    2.46
  -2   9  -5   15.64    1.72
   2   9   5   17.94    3.37
   2  -9   6   13.22    1.92
  -2   9  -6   14.03    1.86
  -2   9  -6   14.79    2.44
   2   9   6   13.89    3.24
   2  -9   7   50.78    3.80
  -2   9  -7   47.57    3.83
   2   9   7   46.19    5.39
  -2   9  -8    3.01    1.85
   2   9   8    1.08    2.97
  -2   9  -9   10.42    2.32
   2   9   9   11.93    3.76
   2   9  10   16.00    4.15
   2   9  11  156.11   12.00
   2   9  12   24.42    5.32
   2   9  13    1.50    3.58
   2  10 -13   30.00    3.64
   2  10 -12    3.27    1.94
   2  10 -11    3.91    2.04
   2  10 -10    5.86    2.12
   2  10  -9   19.45    2.95
  -2  10   9   18.98    2.39
   2  10  -8   15.41    2.71
  -2  10   8   22.47    2.54
   2  10  -7   32.48    3.72
  -2  10   7   39.86    3.47
   2  10  -6   21.35    2.92
  -2  10   6   24.24    2.75
   2  10  -5    0.65    1.53
  -2  10   5    3.95    1.55
  -2  10   4    1.95    1.45
  -2  10   3    0.73    1.47
   2  10  -2    4.33    2.11
  -2  10   2    6.57    1.80
  -2  10   1   61.58    4.85
   2  10  -1   62.06    5.16
  -2  10   0   30.57    3.24
  -2  10   0   31.58    4.15
   2  10   0   36.09    3.92
  -2  10  -1    4.58    2.43
   2  10   1    5.71    2.36
  -2  10  -1    5.09    1.70
  -2  10  -2   -0.20    1.41
   2  10   2    1.35    2.28
  -2  10  -3   66.31    5.31
   2  10   3   67.38    6.15
   2  10   4   29.86    4.23
   2  10   5    2.65    2.69
  -2  10  -6  113.18    7.84
   2  10   6  118.51    9.18
   2  10   7   14.75    3.90
   2  10   8   68.26    7.06
   2  10   9    3.00    3.54
   2  10  10    6.37    3.91
   2  10  11   44.43    6.50
   2  11 -11   26.52    3.62
   2  11 -10    3.63    2.09
   2  11  -9   16.00    2.86
  -2  11   8    1.42    1.57
   2  11  -8    0.26    1.84
  -2  11   7   -0.73    1.58
   2  11  -7    0.25    1.84
   2  11  -6   -1.98    1.87
  -2  11   6   -0.19    1.52
   2  11  -5   -1.21    1.75
  -2  11   5   -0.97    1.55
  -2  11   4   95.10    6.66
  -2  11   3   26.42    3.23
   2  11  -3   40.87    3.95
  -2  11   2   77.46    5.55
   2  11  -2   62.79    5.46
  -2  11   1  106.10    7.28
  -2  11   1  112.92    8.42
   2  11  -1  105.78    7.63
  -2  11   0    4.24    1.85
  -2  11   0    5.02    2.86
   2  11   0    1.27    2.21
  -2  11  -1   22.94    3.04
   2  11   1   23.39    3.71
   2  11   2    3.26    2.62
  -2  11  -2    5.70    2.06
   2  11   3   45.17    5.25
  -2  11  -3   50.09    4.64
   2  11   4   -1.38    2.87
  -2  11  -4    1.93    1.76
   2  11   5    5.89    3.36
   2  11   6   95.78    8.55
   2  11   7   10.40    3.98
   2  11   8   25.12    5.12
   2  11   9    4.20    3.80
   2  11  10   16.74    4.96
   2  12  -8   31.15    3.98
  -2  12   7    3.04    1.84
   2  12  -7    5.31    2.40
   2  12  -6    1.93    1.99
  -2  12   6    0.83    1.90
  -2  12   5   81.86    6.13
  -2  12   4    1.07    1.67
  -2  12   3    0.65    1.70
   2  12  -3    0.77    1.90
   2  12  -2    3.51    2.07
  -2  12   2    7.32    2.05
  -2  12   1    8.70    2.20
   2  12  -1    8.93    2.33
   2  12   0   52.83    4.78
  -2  12   0   49.84    4.64
  -2  12  -1    7.60    2.15
  -2  12  -2   -0.76    1.94
   2  12   2    2.98    2.93
  -2  12  -3   17.91    3.07
   2  12   3   26.95    4.50
  -2  12  -4    6.31    2.32
   2  12   4    5.97    3.41
   2  12   5    8.74    3.71
   2  12   6    5.48    3.67
   2  12   7    0.45    3.88
   2  12   8   -0.94    4.13
   2  12   9   48.82    6.99
  -2  13   6    2.63    1.97
  -2  13   5    2.94    1.97
  -2  13   4    0.93    1.78
  -2  13   3   -1.68    1.99
   2  13  -3   -0.28    2.16
   2  13  -2    9.18    2.79
  -2  13   2   10.34    2.53
  -2  13   1   41.45    4.49
   2  13  -1   56.53    5.09
  -2  13   0   10.82    2.64
   2  13   0    8.80    2.50
  -2  13  -1   -1.36    2.30
   2  13   1    1.84    2.15
  -2  13  -2    1.11    2.04
   2  13   2    3.88    2.15
   2  13   6   32.43    6.20
   2  13   7   27.45    5.91
  -2  14   5    0.25    2.13
   3   0 -20   -0.62    3.95
   3   0 -19   -0.60    3.69
   3   0 -18   -4.02    3.75
   3   0 -17   17.73    4.68
   3   0 -16   -1.06    3.04
   3   0 -15   76.06    7.95
   3   0 -14    3.66    2.91
   3   0 -13   14.03    3.60
   3   0 -12    4.37    2.75
   3   0 -11   85.56    7.39
   3   0 -10    0.37    0.30
   3   0 -10   -0.30    1.45
   3   0 -10   -0.66    2.03
   3   0  -9   23.81    1.47
   3   0  -9   26.31    2.74
   3   0  -8    6.26    0.64
   3   0  -8    6.44    1.26
   3   0  -8    6.27    1.64
   3   0  -7  710.11   36.32
   3   0  -7  725.13   35.92
   3   0  -6    2.23    0.86
   3   0  -6    2.39    1.47
   3   0  -5  213.50   11.00
  -3   0   5  205.92   11.58
  -3   0   4    0.78    0.59
   3   0  -4    1.69    0.70
  -3   0   4   -0.20    1.12
   3   0  -3  542.50   26.06
  -3   0   3  518.12   26.04
  -3   0   3  504.48   26.41
   3   0  -2    2.93    0.80
  -3   0   2    2.22    0.66
  -3   0   2    2.20    1.04
   3   0  -1 9980.18  483.92
   3   0  -1 9999.00  483.74
  -3   0   1 9869.37  483.74
   3   0   0    0.45    0.81
  -3   0   0   -0.31    0.70
   3   0   1  339.92   17.67
  -3   0  -1  348.41   17.62
  -3   0  -2    3.05    0.98
   3   0   2    4.40    1.38
   3   0   3  392.63   20.21
  -3   0  -3  377.96   20.04
  -3   0  -4   -0.15    1.14
   3   0   4   -0.33    1.30
   3   0   5    1.18    1.62
  -3   0  -5    0.70    1.33
   3   0   6    0.23    1.91
  -3   0  -6   -0.61    1.43
  -3   0  -7   48.95    4.64
   3   0   7   52.18    5.05
  -3   0  -8    0.79    1.75
   3   0   8    1.23    2.36
  -3   0  -9  392.08   22.16
   3   0   9  395.90   22.93
  -3   0 -10    0.32    1.97
  -3   0 -11   51.07    5.44
  -3   0 -12    0.38    2.52
  -3   0 -13   91.67    8.05
   3   0  14   -1.18    2.27
  -3   0 -14   -0.44    2.80
  -3   0 -15    1.40    2.97
   3   0  15    3.10    2.50
  -3   0 -16    3.99    3.41
   3   0  16    1.01    2.72
   3   0  17   17.08    4.04
  -3   0 -17   20.03    4.88
   3  -1 -20   22.96    5.97
   3  -1 -19    2.39    3.99
   3  -1 -18   13.77    4.81
   3  -1 -17   70.24    8.14
   3  -1 -16    3.69    3.73
   3  -1 -15    0.49    2.72
   3  -1 -14   16.84    4.25
   3  -1 -13  171.91   12.49
  -3   1  12  135.03    9.19
   3  -1 -12  126.56   10.02
   3  -1 -11   99.41    8.25
   3  -1 -10   89.79    4.56
   3  -1 -10   86.85    5.90
   3   1 -10   70.27    5.35
   3  -1 -10   70.64    6.84
   3  -1  -9   13.26    1.06
   3   1  -9   11.50    0.75
   3   1  -9   11.45    1.08
   3   1  -9   15.53    1.97
   3  -1  -9   11.94    2.17
   3  -1  -8  540.84   27.11
   3   1  -8  568.44   28.00
   3  -1  -8  599.51   27.85
   3  -1  -8  564.68   28.34
   3   1  -8  524.59   27.12
   3  -1  -7   59.17    3.82
   3  -1  -7   59.24    3.32
   3   1  -7   56.46    4.04
   3  -1  -7   58.06    4.37
  -3  -1   6   76.53    5.14
   3  -1  -6   74.69    5.30
   3  -1  -6   85.75    4.80
   3  -1  -5  576.90   27.51
  -3  -1   5  516.32   27.73
   3  -1  -4  787.93   37.59
   3   1  -4  768.53   37.93
  -3   1   4  775.68   38.35
  -3  -1   4  761.10   37.80
  -3  -1   4  719.79   37.56
  -3   1   3  238.71   14.50
   3   1  -3  299.24   14.28
  -3  -1   3  254.61   13.92
  -3  -1   3  279.58   14.14
   3  -1  -3  298.72   14.00
   3  -1  -2  687.04   35.22
  -3   1   2  711.72   35.20
  -3  -1   2  722.45   34.75
   3  -1  -2  689.17   34.73
   3  -1  -1 1275.90   64.12
   3  -1  -1 1328.42   63.84
  -3  -1   1 1292.90   63.82
   3  -1   0 1168.40   56.08
  -3  -1   0 1101.33   56.01
   3  -1   0 1150.50   56.13
  -3  -1  -1   42.77    2.74
   3  -1   1   31.32    2.64
   3  -1   2  646.10   31.75
  -3  -1  -2  611.69   31.54
   3  -1   3 1492.77   73.16
  -3  -1  -3 1456.35   73.00
  -3  -1  -4  202.15   11.49
   3  -1   4  202.44   11.61
   3  -1   5    6.54    1.95
  -3  -1  -5    3.51    1.56
  -3  -1  -6   20.92    2.76
   3  -1   6   14.71    2.87
   3  -1   7   11.16    2.62
  -3  -1  -7    8.22    2.10
  -3  -1  -8   16.34    2.72
   3  -1   8   11.51    3.14
  -3  -1  -9  233.58   14.91
   3  -1   9  265.12   15.85
  -3  -1 -10  117.77    8.77
  -3  -1 -11    0.35    2.16
  -3  -1 -12    1.13    2.21
  -3  -1 -13   40.15    5.28
  -3  -1 -14   20.12    4.24
   3   1  14   26.23    4.02
   3  -1  14   24.69    3.56
   3   1  15   47.97    5.29
  -3  -1 -15   35.79    5.68
   3  -1  15   42.78    4.87
  -3  -1 -16    3.00    3.39
   3   1  16    6.48    3.21
   3  -1  16    9.21    3.30
  -3  -1 -17   94.51    9.64
   3   1  17  117.82    9.32
   3   1  18   17.78    4.51
   3   2 -20    6.24    4.60
   3  -2 -20    3.10    4.14
   3   2 -19   70.73    8.65
   3  -2 -19   64.28    8.27
   3  -2 -18    3.98    3.93
   3   2 -18    2.86    3.96
   3  -2 -17   11.50    4.25
   3   2 -17   19.85    4.91
   3   2 -16    4.22    3.96
   3  -2 -16    5.76    3.83
   3   2 -15    0.49    3.17
   3  -2 -15   -0.49    3.07
  -3   2  15    1.11    2.72
   3   2 -14    3.19    3.42
   3  -2 -14    1.36    2.84
  -3   2  14    1.38    2.57
  -3   2  13  208.35   13.02
   3   2 -13  193.29   13.60
   3  -2 -13  180.97   13.32
   3   2 -12   46.99    5.74
  -3   2  12   58.37    5.48
   3  -2 -12   57.30    6.01
  -3   2  11   35.98    4.12
   3  -2 -11   37.00    4.69
   3   2 -11   36.37    4.74
   3   2 -10   73.12    4.42
  -3   2  10   78.65    6.20
   3   2 -10   85.23    5.07
   3  -2 -10   78.77    5.68
   3   2 -10   85.49    6.93
   3  -2 -10   71.92    4.27
   3  -2 -10   71.03    6.54
   3   2  -9  241.20   12.30
   3  -2  -9  245.33   13.53
   3   2  -9  256.48   12.80
   3  -2  -9  223.15   12.13
   3  -2  -8    8.03    0.89
   3  -2  -8    6.44    1.90
  -3  -2   8    3.58    1.44
   3  -2  -8    8.02    1.33
   3   2  -8    4.67    1.13
   3   2  -8    6.75    1.47
   3   2  -8    3.88    0.81
   3  -2  -7    1.70    0.55
   3  -2  -7    2.23    1.00
   3   2  -7    0.90    0.93
   3   2  -7    2.43    1.22
  -3  -2   7    3.75    1.31
  -3  -2   6  831.63   43.68
   3  -2  -6  853.40   43.36
   3  -2  -6  898.90   43.65
   3   2  -6  954.09   43.72
  -3  -2   5   13.88    1.44
   3  -2  -5   10.83    2.00
   3  -2  -5   12.99    1.38
   3   2  -5   16.09    1.44
  -3  -2   4  403.48   21.29
   3   2  -4  439.06   21.48
   3  -2  -4  430.02   20.97
   3   2  -4  423.13   21.32
   3  -2  -4  451.02   21.37
  -3   2   4  450.22   21.39
  -3  -2   4  383.71   21.30
   3  -2  -3  271.58   14.11
   3   2  -3  287.10   14.26
  -3   2   3  289.03   14.14
  -3  -2   3  276.46   14.13
   3  -2  -3  268.90   13.92
   3   2  -3  287.04   14.14
  -3  -2   2  581.53   30.24
  -3   2   2  634.01   30.25
   3   2  -2  628.25   30.28
   3  -2  -2  601.70   30.27
   3  -2  -1 3222.95  166.32
   3  -2  -1 3315.67  165.87
   3   2  -1 3486.41  165.88
  -3   2   1 3520.60  165.85
  -3  -2   1 3387.98  165.85
   3   2   0  987.51   47.20
  -3   2   0  970.26   47.32
   3  -2   0  947.79   47.40
   3  -2   0  918.68   47.17
  -3   2   0  976.09   47.09
  -3  -2   0  933.98   47.10
   3  -2   1  690.95   35.54
  -3  -2  -1  703.01   35.42
  -3   2  -1  722.24   35.44
   3   2   1  729.37   35.55
   3  -2   1  712.08   35.46
  -3   2  -2   88.79    5.43
   3   2   2  104.59    5.77
   3  -2   2   78.85    5.54
   3  -2   2   95.23    5.34
  -3  -2  -2   92.62    5.48
   3  -2   3  864.45   43.10
   3   2   3  848.37   42.98
  -3   2  -3  899.34   42.90
  -3  -2  -3  807.00   42.81
  -3   2  -4  146.07    8.53
  -3  -2  -4  134.38    8.44
   3  -2   4  135.85    8.67
   3   2   4  152.27    8.74
  -3  -2  -5   19.49    2.56
   3   2   5   20.84    2.91
   3  -2   5   25.81    3.16
  -3   2  -5   29.44    2.96
  -3  -2  -6   32.77    3.46
  -3   2  -6   35.00    3.53
   3  -2   6   29.92    3.72
   3   2   6   35.69    3.85
   3   2   7    2.63    2.32
   3  -2   7    1.90    2.06
  -3   2  -7    3.44    1.76
  -3  -2  -7    1.63    1.56
  -3   2  -8  297.96   16.83
  -3  -2  -8  263.04   16.60
   3  -2   8  295.17   17.48
   3   2   8  303.33   17.41
  -3   2  -9  218.69   12.13
  -3  -2  -9  153.12   11.38
   3  -2   9  193.87   12.62
   3   2   9  165.51   12.11
  -3   2 -10    2.20    1.98
  -3  -2 -10    3.20    2.17
   3  -2  10    2.76    1.27
  -3  -2 -11   36.62    4.54
   3  -2  11   30.57    2.95
  -3   2 -11   28.11    4.14
  -3   2 -12   11.54    3.15
  -3  -2 -12   13.23    3.40
  -3   2 -13   -0.40    2.76
  -3  -2 -13    1.22    2.63
   3   2  14    3.64    2.73
  -3  -2 -14    0.44    2.98
   3  -2  14    5.01    2.47
  -3   2 -14    2.18    2.95
  -3  -2 -15    2.35    3.14
   3   2  15    5.99    3.11
  -3   2 -15    1.86    3.15
  -3  -2 -16   26.33    5.26
  -3   2 -16   26.14    5.30
   3   2  16   29.20    4.76
  -3   2 -17   -1.04    3.95
   3   2  17    1.23    3.13
  -3  -2 -17    0.52    3.63
   3   2  18    5.69    3.78
   3   3 -20    1.87    4.17
   3  -3 -19    0.58    3.88
   3   3 -19    1.18    3.99
   3   3 -18   12.46    4.92
   3  -3 -18   10.10    4.51
   3   3 -17   29.85    5.70
   3  -3 -17   25.81    5.48
   3   3 -16   -1.05    3.58
  -3   3  16    2.96    3.54
   3  -3 -16    4.67    3.46
   3  -3 -15    5.88    3.65
   3   3 -15    1.49    3.36
  -3   3  15    7.16    3.44
  -3   3  14   76.48    7.21
   3   3 -14   67.89    7.46
   3  -3 -14   70.98    7.38
  -3   3  13   49.82    5.55
   3   3 -13   56.77    6.21
   3  -3 -13   49.46    6.01
  -3   3  12   35.34    4.44
   3   3 -12   40.09    5.09
   3  -3 -12   29.12    4.64
  -3  -3  11   24.73    2.68
   3   3 -11   16.43    1.80
  -3   3  11   24.05    3.53
   3   3 -11   24.42    3.97
   3  -3 -11   22.66    3.82
   3  -3 -10   99.73    6.67
   3   3 -10   90.64    5.33
  -3  -3  10   90.95    5.81
   3  -3 -10   91.50    7.45
  -3   3  10   88.26    7.01
   3  -3 -10   85.27    5.14
   3   3 -10   94.10    7.56
   3   3  -9  238.21   12.50
  -3   3   9  238.53   14.84
  -3  -3   9  263.50   13.52
   3  -3  -9  299.15   13.70
   3   3  -9  265.09   13.26
   3   3  -9  283.10   13.65
   3  -3  -9  258.95   13.06
   3   3  -9  245.72   15.26
   3  -3  -9  240.05   15.21
   3   3  -9  240.63   13.16
   3  -3  -8  144.56    7.88
   3   3  -8  139.71    7.62
  -3  -3   8  141.20    7.74
   3   3  -8  127.63    7.57
   3   3  -8  150.91    7.95
   3  -3  -8  134.15    7.51
   3  -3  -7   98.87    6.76
   3  -3  -7  111.06    5.77
  -3  -3   7   94.93    5.70
   3  -3  -7  113.64    6.05
   3   3  -7  106.47    5.86
   3   3  -7   87.75    5.85
   3  -3  -6   89.32    4.94
  -3  -3   6   81.17    4.79
   3  -3  -6   85.83    5.91
   3  -3  -6   94.89    5.11
   3   3  -6   80.33    4.99
   3   3  -5  199.07   10.33
   3   3  -5  190.55   10.28
   3  -3  -5  184.30   11.18
   3  -3  -5  201.93   10.33
   3  -3  -5  200.58   10.32
   3  -3  -4   82.59    4.93
  -3  -3   4   93.09    5.01
   3   3  -4   90.90    5.01
   3  -3  -4   83.89    5.01
   3   3  -4   94.51    4.98
   3  -3  -4   82.34    5.82
  -3   3   4   88.94    4.96
   3  -3  -3  147.65    8.02
   3  -3  -3  138.05    8.06
   3  -3  -3  161.94    8.29
   3   3  -3  176.76    8.17
  -3   3   3  144.13    8.04
  -3  -3   3  168.17    8.15
   3  -3  -2   28.02    1.92
  -3  -3   2   25.32    1.84
  -3   3   2   28.10    2.71
  -3   3   2   26.42    1.80
   3  -3  -2   24.08    1.87
   3   3  -2   28.34    1.90
   3  -3  -1 1210.93   58.85
  -3   3   1 1243.02   59.47
   3  -3  -1 1179.14   58.82
   3   3  -1 1199.03   58.79
  -3   3   1 1222.85   58.74
  -3  -3   1 1155.94   58.75
   3  -3   0  284.08   15.45
   3  -3   0  298.05   15.08
   3   3   0  301.54   15.04
  -3   3   0  291.95   15.32
  -3   3   0  303.75   14.92
  -3  -3   0  281.64   14.91
   3  -3   0  290.00   15.02
  -3   3  -1   57.14    3.89
  -3   3  -1   69.80    4.15
   3  -3   1   71.66    4.35
  -3  -3  -1   69.71    4.05
   3  -3   1   68.49    4.06
   3  -3   1   53.13    4.07
   3   3   1   78.44    4.32
   3   3   2   93.83    5.95
   3  -3   2  105.31    5.75
  -3   3  -2  108.86    5.86
   3  -3   2   96.67    5.78
   3  -3   2  102.95    6.14
  -3  -3  -2   86.49    5.72
   3  -3   3   67.60    4.08
   3  -3   3   63.87    4.66
   3   3   3   63.83    4.59
  -3   3  -3   69.95    4.42
  -3  -3  -3   55.58    4.25
   3  -3   3   62.56    4.05
  -3  -3  -4  300.76   16.85
  -3   3  -4  318.33   16.85
   3  -3   4  302.46   17.13
   3   3   4  318.60   17.11
   3  -3   4  324.81   16.25
  -3   3  -5   29.44    3.01
  -3  -3  -5   30.34    3.07
   3  -3   5   33.05    2.69
   3  -3   5   31.89    3.58
   3   3   5   34.20    3.51
   3  -3   6   23.17    3.23
   3   3   6   23.70    3.17
  -3  -3  -6   22.86    2.83
  -3   3  -6   25.44    2.83
   3  -3   6   22.96    2.27
   3  -3   7   11.32    2.85
  -3  -3  -7    9.40    2.17
  -3   3  -7   11.64    2.21
   3  -3   7   14.50    1.81
   3   3   7    8.03    2.72
  -3   3  -8   86.70    6.85
  -3  -3  -8  103.86    7.28
   3  -3   8   94.31    5.94
   3  -3   8   77.54    7.48
   3   3   8  107.48    7.86
  -3   3  -9  197.52   11.99
  -3  -3  -9  160.17   11.51
   3  -3   9  191.31   10.46
   3  -3   9  192.09   12.65
   3   3   9  170.79   12.27
  -3  -3 -10  146.96   10.57
   3  -3  10  155.81    9.16
  -3   3 -10  167.53   10.88
  -3   3 -11   60.90    5.90
  -3  -3 -11   54.53    5.89
  -3   3 -12    3.36    2.47
  -3  -3 -12   -0.76    2.31
  -3   3 -13   44.95    5.67
   3   3  13   44.34    3.24
  -3  -3 -13   34.32    5.12
   3   3  13   47.48    5.21
  -3   3 -14   68.72    7.17
  -3  -3 -14   68.83    7.27
   3   3  14   70.62    6.62
  -3   3 -15    7.36    3.62
  -3  -3 -15    6.48    3.55
   3   3  15    5.29    3.20
  -3  -3 -16    1.47    3.15
  -3   3 -16    4.39    3.52
   3   3  16   -0.41    3.02
  -3   3 -17    6.67    4.01
   3   3  17   10.88    3.92
  -3  -3 -17    2.59    3.83
   3   3  18   14.34    4.42
   3   4 -19    4.70    4.70
   3  -4 -19    3.48    4.40
   3  -4 -18    0.55    3.64
   3   4 -18   -2.23    4.60
   3  -4 -17    4.21    3.82
   3   4 -17   12.86    4.57
   3   4 -16    6.69    4.05
  -3   4  16    8.57    4.04
   3  -4 -16    5.05    3.76
   3  -4 -15    9.66    4.14
   3   4 -15   11.76    4.29
  -3   4  15   13.20    4.04
  -3   4  14  186.89   13.11
   3   4 -14  193.69   13.81
   3  -4 -14  181.93   13.53
   3  -4 -13   37.45    5.36
  -3   4  13   45.03    5.41
   3   4 -13   52.06    6.05
   3   4 -12   44.93    3.51
  -3  -4  12   52.43    3.89
  -3   4  12   52.59    5.53
   3   4 -12   56.41    5.98
   3  -4 -12   46.06    5.54
   3   4 -11    1.97    1.06
  -3  -4  11    2.44    1.38
   3   4 -11    3.18    1.41
   3  -4 -11    1.62    1.33
  -3   4  11    3.92    2.41
   3   4 -11   -1.43    2.45
   3  -4 -11    1.42    2.28
   3   4 -10  185.27   10.54
   3   4 -10  194.94    9.69
   3   4 -10  234.27   11.02
   3  -4 -10  176.88   10.30
   3  -4 -10  203.26   10.79
  -3  -4  10  186.23   10.28
   3   4 -10  221.97   13.10
   3  -4 -10  158.96   12.19
  -3   4  10  178.82   12.32
   3   4  -9   33.69    2.56
  -3  -4   9   24.08    1.92
   3  -4  -9   24.20    2.30
   3  -4  -9   25.29    3.08
  -3   4   9   24.23    1.48
   3  -4  -9   17.96    1.86
  -3   4   9   22.96    3.43
   3   4  -9   22.48    2.13
   3   4  -9   27.04    3.76
   3  -4  -9   14.50    2.97
   3   4  -8   82.16    5.56
   3  -4  -8  106.74    5.58
   3   4  -8   91.09    5.14
  -3   4   8   90.79    7.01
   3   4  -8   79.28    4.93
  -3  -4   8   89.72    5.10
  -3   4   8  113.40    5.02
   3  -4  -8   97.00    6.64
   3   4  -8   82.78    5.51
   3  -4  -8  109.29    5.81
   3   4  -7   19.73    1.57
   3  -4  -7   16.29    2.65
   3   4  -7   23.00    2.06
   3  -4  -7   24.95    2.01
   3   4  -7   19.76    1.71
   3  -4  -7   23.60    2.07
  -3   4   7   28.91    1.67
  -3   4   6  640.95   29.70
   3  -4  -6  537.31   29.97
   3   4  -6  654.73   30.05
   3  -4  -6  596.86   31.07
   3  -4  -6  551.72   29.95
   3   4  -5  941.80   45.75
   3  -4  -5  872.50   45.97
  -3   4   5  937.44   45.72
   3  -4  -5  900.30   46.92
   3  -4  -5  879.99   45.85
   3   4  -5 1016.55   45.91
   3  -4  -4   71.12    4.23
   3   4  -4   70.84    4.04
  -3   4   4   78.32    4.12
   3  -4  -4   66.09    4.03
   3  -4  -4   66.85    5.02
   3   4  -4   63.31    3.97
   3   4  -3  106.54    5.53
   3  -4  -3   94.44    5.71
  -3   4   3  100.34    5.61
   3  -4  -3   99.13    6.47
   3  -4  -3   96.42    5.48
  -3   4   3   97.30    5.43
  -3  -4   3  106.78    5.49
   3  -4  -2  518.48   24.90
   3  -4  -2  461.15   25.44
  -3  -4   2  503.57   24.53
   3   4  -2  496.12   24.57
  -3   4   2  531.98   24.84
   3  -4  -2  464.01   24.70
   3  -4  -2  490.33   24.59
  -3   4   2  478.75   24.49
  -3   4   2  498.89   25.72
   3  -4  -1   10.56    1.29
   3   4  -1   13.06    1.23
   3  -4  -1    9.71    1.22
  -3  -4   1   10.37    1.09
  -3   4   1   12.46    1.10
  -3   4   1   15.06    2.06
  -3  -4   0  237.31   11.20
  -3   4   0  199.17   11.07
  -3   4   0  235.28   11.87
   3   4   0  224.38   11.27
   3  -4   0  199.36   11.26
   3  -4   0  213.55   11.41
  -3   4  -1   41.37    2.91
   3   4   1   33.09    2.67
   3  -4   1   38.54    2.76
  -3   4  -1   38.58    2.52
  -3  -4  -1   31.70    2.46
   3  -4   2   67.33    4.68
   3   4   2   66.39    4.58
   3  -4   2   78.47    4.55
  -3  -4  -2   63.54    4.31
  -3   4  -2   70.97    4.31
   3  -4   2   62.64    4.52
  -3   4  -2   76.67    4.42
  -3  -4  -3   35.58    3.22
   3  -4   3   52.45    3.49
  -3   4  -3   55.47    3.56
   3  -4   3   49.95    3.44
   3  -4   3   53.91    3.99
   3   4   3   40.27    3.60
  -3  -4  -4   65.23    3.98
  -3   4  -4   24.86    3.07
   3  -4   4   49.04    3.20
   3  -4   4   33.13    3.65
   3   4   4   56.43    4.12
   3  -4   5  511.09   25.51
  -3   4  -5  517.79   26.38
  -3  -4  -5  467.08   26.28
   3   4   5  484.60   26.63
   3  -4   5  547.50   26.97
  -3   4  -6  396.17   21.64
   3  -4   6  404.95   20.60
   3  -4   6  434.98   21.03
   3  -4   6  416.95   22.36
  -3  -4  -6  369.25   21.58
   3   4   6  380.72   22.02
   3   4   7   28.40    3.83
  -3  -4  -7   23.81    3.06
   3  -4   7   26.91    2.58
  -3   4  -7   26.11    3.14
   3  -4   7   24.46    3.82
   3  -4   8    3.88    2.61
   3   4   8    0.92    2.44
  -3  -4  -8    6.09    2.09
  -3   4  -8    3.41    1.75
   3  -4   8    4.64    1.46
  -3   4  -9   68.46    5.88
  -3  -4  -9   68.74    5.97
   3  -4   9   67.67    6.71
   3   4   9   72.43    6.83
  -3  -4 -10   -0.63    2.16
  -3   4 -10    3.04    2.41
  -3   4 -11   37.53    4.71
  -3  -4 -11   33.23    4.62
   3  -4  11   38.83    2.66
   3   4  11   45.09    3.22
  -3   4 -12   54.96    5.77
  -3  -4 -12   47.50    5.64
   3   4  12   51.08    3.57
   3  -4  12   43.47    2.93
   3   4  12   50.03    5.46
  -3   4 -13    0.39    2.84
  -3  -4 -13   -0.80    2.86
   3   4  13   -0.35    2.35
  -3   4 -14   41.65    5.62
  -3  -4 -14   33.09    5.24
   3   4  14   42.06    5.23
  -3   4 -15   87.08    8.41
  -3  -4 -15   77.78    8.09
   3   4  15   95.26    8.38
  -3   4 -16    1.43    3.44
   3   4  16    1.29    3.05
  -3  -4 -16    1.45    3.16
  -3  -4 -17   27.62    5.77
   3   4  17   31.70    5.39
  -3   4 -17   31.28    5.84
   3  -5 -19   18.94    5.29
   3   5 -19   24.47    5.97
   3   5 -18   16.51    5.02
   3  -5 -18    1.63    3.93
   3   5 -17   -2.10    4.02
   3  -5 -17    2.06    3.63
   3   5 -16   20.43    4.85
   3  -5 -16   14.78    4.20
  -3   5  16   25.41    5.22
   3   5 -15   46.21    6.40
  -3   5  15   37.64    5.76
   3  -5 -15   49.07    6.31
   3  -5 -14   14.70    4.31
   3   5 -14   18.53    4.46
  -3   5  14   23.95    4.59
   3   5 -13   37.32    5.61
  -3   5  13   53.09    6.01
   3   5 -13   39.41    3.39
   3  -5 -13   49.05    5.89
   3   5 -12  155.55    9.18
  -3   5  12  162.16   11.51
   3   5 -12  170.32   11.81
   3  -5 -12  158.85   11.55
   3   5 -11   54.18    4.00
   3  -5 -11   53.74    3.89
   3   5 -11   45.54    3.60
  -3   5  11   49.38    5.52
   3   5 -11   41.28    5.13
  -3   5  11   48.92    2.75
   3  -5 -11   41.44    5.16
   3  -5 -10   77.28    4.99
   3   5 -10   68.67    4.84
   3   5 -10   77.02    5.03
   3  -5 -10   73.84    4.70
  -3   5  10   81.87    6.84
   3   5 -10   74.86    6.72
   3  -5 -10   65.31    6.32
  -3   5  10   73.17    4.03
   3   5  -9    1.75    1.03
   3   5  -9    2.57    1.22
   3   5  -9    1.01    0.58
   3  -5  -9    2.06    1.14
  -3   5   9    2.30    0.62
   3  -5  -9    1.15    0.82
   3   5  -9    1.18    2.15
   3  -5  -9    0.29    1.99
   3  -5  -8    1.42    0.83
   3   5  -8    2.62    1.12
   3   5  -8   -0.26    1.83
   3  -5  -8    2.30    1.04
  -3   5   8    1.21    0.63
   3  -5  -8    1.90    1.93
   3   5  -8    0.60    0.95
   3   5  -8    1.61    0.68
   3  -5  -8   -1.05    1.98
   3   5  -7    6.34    1.17
   3  -5  -7    6.44    1.11
   3  -5  -7    6.59    1.24
   3   5  -7    6.34    0.91
   3   5  -7    5.86    0.72
   3  -5  -7    8.06    2.13
  -3   5   7    5.60    0.89
   3  -5  -6    5.26    1.07
   3   5  -6    2.05    0.72
   3  -5  -6    6.39    1.04
   3   5  -6    1.92    0.91
  -3   5   6    5.00    0.87
   3  -5  -6    3.59    1.87
   3   5  -5   27.33    2.10
  -3   5   5   30.01    2.17
   3   5  -5   30.82    2.15
   3  -5  -5   27.66    2.12
   3   5  -5   29.94    2.06
   3  -5  -5   29.69    3.23
   3  -5  -5   27.89    2.34
   3  -5  -4    5.66    1.07
  -3   5   4    4.71    0.91
   3   5  -4    3.67    0.84
   3  -5  -4    6.82    1.94
   3  -5  -4    4.45    0.86
  -3   5   3   94.21    4.93
  -3  -5   3   83.54    4.89
   3  -5  -3   91.35    5.39
   3  -5  -3   91.13    4.99
  -3   5   3   97.88    5.33
   3  -5  -3   90.02    6.10
   3   5  -3   84.74    4.94
   3  -5  -2    2.92    0.84
   3  -5  -2    4.36    1.64
  -3  -5   2    1.80    0.60
  -3   5   2    2.15    0.59
  -3   5   2    2.61    0.87
   3  -5  -2    2.38    0.76
   3   5  -2    1.90    0.68
  -3   5   1   69.52    3.63
  -3   5   1   65.45    4.81
   3  -5  -1   73.14    3.91
  -3  -5   1   55.55    3.57
  -3   5   1   69.70    4.17
   3   5  -1   59.54    3.73
   3  -5  -1   61.20    4.62
   3  -5   0    1.81    0.92
   3   5   0    3.10    0.92
  -3   5   0    1.70    0.86
  -3   5   0    3.93    1.57
   3  -5   0    1.11    0.83
  -3   5   0    2.84    0.71
   3  -5   0    2.72    0.88
  -3  -5   0    6.37    0.85
   3  -5   1   68.13    4.30
   3   5   1   56.18    4.01
   3  -5   1   68.72    4.13
  -3   5  -1   66.34    4.35
  -3   5  -1   68.50    3.84
  -3  -5  -1   57.46    3.77
   3  -5   1   65.88    4.27
   3   5   2   12.91    1.95
   3  -5   2   26.08    2.00
  -3  -5  -2   12.60    1.62
  -3   5  -2   20.71    2.00
  -3   5  -2   23.74    1.86
   3  -5   2   20.70    2.04
   3  -5   2   21.85    2.32
   3  -5   3   47.50    3.34
  -3   5  -3   51.86    3.55
  -3  -5  -3   53.26    3.65
   3  -5   3   50.46    3.66
   3  -5   3   47.75    3.98
   3   5   3   51.05    3.91
  -3   5  -4   58.65    4.06
  -3  -5  -4   51.70    3.97
   3  -5   4   46.64    3.73
   3  -5   4   59.84    4.59
   3  -5   4   63.52    3.72
   3   5   4   45.83    4.21
   3  -5   4   58.30    4.01
   3  -5   5   23.76    2.26
   3  -5   5   25.92    2.07
   3  -5   5   22.58    3.15
   3   5   5   19.29    2.96
  -3  -5  -5   20.66    2.52
  -3   5  -5   22.34    2.56
   3  -5   6    7.55    2.69
   3   5   6    6.04    2.41
  -3  -5  -6    1.55    1.44
   3  -5   6    7.77    1.56
   3  -5   6    8.34    1.19
   3  -5   6    9.59    1.77
  -3   5  -6    5.86    1.73
   3  -5   7  117.55    6.57
  -3   5  -7  104.42    7.65
   3  -5   7  124.94    6.78
   3  -5   7  104.09    8.38
   3   5   7  113.21    8.39
  -3  -5  -7  115.03    7.89
   3  -5   8   20.78    1.72
  -3  -5  -8   11.16    2.62
  -3   5  -8   14.19    2.57
   3  -5   8   11.99    1.77
   3  -5   8   15.81    3.69
   3   5   8    5.19    2.76
  -3   5  -9  114.71    8.13
  -3  -5  -9   97.11    7.89
   3  -5   9  111.61    6.32
   3  -5   9  120.24    9.26
   3   5   9  118.67    9.11
  -3  -5 -10   35.71    4.28
   3  -5  10   20.40    1.90
  -3   5 -10   23.97    3.67
  -3   5 -11   55.65    5.75
  -3  -5 -11   63.87    6.07
   3  -5  11   59.49    3.72
   3   5  11   65.65    6.20
   3   5  12    9.40    3.13
  -3   5 -12    8.80    3.04
  -3  -5 -12   14.48    3.60
  -3   5 -13   40.77    5.34
   3   5  13   38.65    5.09
  -3  -5 -13   32.01    4.94
  -3  -5 -14   18.44    4.29
  -3   5 -14   19.29    4.18
   3   5  14   26.14    4.54
  -3  -5 -15    4.90    3.62
  -3   5 -15    6.12    3.50
   3   5  15    3.00    3.20
  -3  -5 -16    6.17    3.95
  -3   5 -16    3.25    3.81
   3   5  16    3.66    3.50
  -3   5 -17   41.43    6.56
  -3  -5 -17   49.22    6.79
   3   6 -19    2.87    4.58
   3  -6 -19    3.95    4.24
   3   6 -18    0.54    3.97
   3  -6 -18    4.81    4.30
   3   6 -17   22.53    5.14
   3  -6 -17   21.24    5.06
   3   6 -16   11.10    4.45
   3  -6 -16   10.90    4.15
  -3   6  16   11.19    4.48
   3  -6 -15    4.53    3.46
   3   6 -15    3.68    3.42
  -3   6  15    1.44    3.54
  -3   6  14  116.96    9.91
   3   6 -14  115.79    9.92
   3  -6 -14  114.83    9.70
   3   6 -13  169.75   12.25
   3   6 -13  152.17    9.60
  -3   6  13  182.05   12.51
   3  -6 -13  178.87   12.35
  -3   6  12   86.87    8.32
  -3   6  12   99.09    5.10
   3   6 -12   86.66    7.97
   3  -6 -12  101.86    8.35
   3   6 -12   80.96    5.97
   3   6 -11   -2.07    2.68
   3  -6 -11   -3.09    2.87
  -3   6  11    0.65    0.65
   3   6 -11    0.15    1.20
   3  -6 -11    1.69    1.43
   3   6 -11    0.57    1.54
   3   6 -10  417.23   23.27
   3   6 -10  427.12   24.89
  -3   6  10  458.72   22.41
   3  -6 -10  418.50   24.83
   3  -6 -10  433.18   23.07
   3   6 -10  485.23   23.22
  -3   6   9   34.30    2.41
   3  -6  -9   30.75    2.75
   3   6  -9   33.00    2.34
   3   6  -9   36.18    4.31
   3  -6  -9   29.81    2.73
   3   6  -9   41.65    3.02
   3   6  -9   36.71    3.11
   3  -6  -9   26.71    3.93
  -3   6   8   14.84    1.43
   3  -6  -8   13.99    1.69
   3   6  -8    9.42    1.24
   3   6  -8   13.14    2.92
   3   6  -8   10.55    1.58
   3  -6  -8   14.78    1.63
   3   6  -8   11.56    1.70
   3  -6  -8   11.41    2.60
   3  -6  -7    7.33    1.37
   3   6  -7   12.00    1.36
   3  -6  -7    9.67    1.41
   3  -6  -7    8.36    2.30
   3  -6  -7    8.99    2.25
   3   6  -7   14.49    1.58
  -3   6   7    9.42    1.28
   3   6  -7   14.63    2.69
  -3   6   6   99.12    5.24
   3   6  -6   84.64    5.00
   3   6  -6   85.34    5.01
   3  -6  -6  101.23    5.55
   3  -6  -6   95.04    5.09
   3   6  -6   74.53    4.57
   3  -6  -6   87.82    6.32
   3  -6  -6   82.12    6.06
   3  -6  -5   27.98    2.55
   3  -6  -5   34.16    2.25
   3   6  -5   29.75    2.15
   3   6  -5   29.54    2.05
  -3   6   5   28.99    2.34
   3  -6  -5   26.58    3.22
   3   6  -5   29.14    2.29
  -3   6   4    1.39    0.78
   3  -6  -4    2.08    0.74
   3   6  -4    1.79    0.85
   3  -6  -4    2.55    0.91
   3   6  -4    1.42    0.69
   3  -6  -4    5.08    1.95
   3  -6  -3   19.95    2.07
  -3   6   3   25.50    2.15
   3   6  -3   24.50    2.07
   3  -6  -3   22.28    1.72
   3  -6  -3   20.34    2.69
   3   6  -3   24.68    1.74
   3   6  -2   11.41    1.55
   3  -6  -2   19.23    2.48
   3  -6  -2   20.45    1.49
   3   6  -2    9.06    1.18
  -3   6   2   19.54    1.85
  -3   6   2   23.26    1.38
   3   6  -1  390.18   20.62
  -3   6   1  426.17   21.67
  -3   6   1  406.30   20.87
   3  -6  -1  426.12   20.38
  -3   6   1  403.28   20.04
   3  -6  -1  423.15   21.38
   3   6  -1  379.66   20.22
  -3   6   0  119.07    6.87
   3  -6   0  133.35    7.32
   3  -6   0  129.76    7.55
  -3   6   0  126.37    7.64
   3  -6   0  142.63    8.06
  -3   6   0  142.11    8.14
   3   6   0  150.52    7.30
   3   6   1   14.61    1.88
  -3   6  -1   26.86    1.75
  -3  -6  -1   14.66    1.57
  -3   6  -1   24.05    2.48
  -3   6  -1   24.02    2.25
   3  -6   1   24.17    2.53
   3  -6   1   29.06    2.26
   3  -6   1   27.14    2.28
  -3   6  -2    3.21    0.91
   3   6   2    1.28    1.26
   3  -6   2    2.99    0.95
  -3   6  -2    4.37    1.30
   3  -6   2    3.06    1.38
   3  -6   2    2.70    1.40
  -3  -6  -2    2.56    0.93
  -3   6  -3   81.96    5.05
   3   6   3   74.23    5.38
   3  -6   3   84.29    5.09
  -3  -6  -3   77.70    5.02
   3  -6   3   96.18    5.83
   3  -6   4  147.04    7.59
  -3  -6  -4  112.11    7.57
   3  -6   4  142.25    7.96
   3  -6   4  145.97    8.61
   3   6   4  108.62    7.99
  -3   6  -4  136.68    7.70
   3   6   5   21.17    3.15
   3   6   5   26.28    2.41
  -3   6  -5   26.65    2.69
  -3  -6  -5   29.04    2.83
   3  -6   5   28.23    2.34
   3  -6   5   29.34    3.57
   3   6   6    2.88    2.11
   3  -6   6    2.77    0.96
  -3   6  -6    0.87    1.49
  -3  -6  -6    2.78    1.55
   3  -6   6    5.45    2.56
   3  -6   7   11.53    1.45
  -3   6  -7    7.65    2.11
  -3  -6  -7    8.59    2.32
   3   6   7    7.66    2.72
   3  -6   7   16.28    3.39
   3  -6   8   62.43    6.30
  -3   6  -8   65.29    5.27
  -3  -6  -8   49.18    4.96
   3   6   8   53.97    5.77
   3  -6   8   61.44    3.92
  -3   6  -9   82.51    6.62
  -3  -6  -9   72.52    6.56
   3  -6   9   86.73    5.07
   3  -6  10   21.93    1.98
  -3   6 -10   19.86    3.41
  -3  -6 -10   18.53    3.47
   3   6  11   16.75    3.55
  -3  -6 -11   16.29    3.49
  -3   6 -11   10.60    3.17
   3  -6  11   15.98    1.69
   3   6  12   22.00    4.21
  -3   6 -12   20.77    3.97
  -3  -6 -12   24.79    4.11
   3   6  13    2.02    2.83
  -3  -6 -13   -0.38    2.68
  -3   6 -13    3.33    2.85
  -3  -6 -14    2.88    3.12
  -3   6 -14    4.37    3.20
   3   6  14    6.43    3.51
  -3  -6 -15   -1.75    3.38
  -3   6 -15    0.85    3.04
   3   6  15    3.66    3.59
  -3  -6 -16    1.40    3.54
  -3   6 -16    6.36    3.86
  -3   6 -17    9.64    4.55
  -3  -6 -17    7.89    4.27
   3   7 -19   41.42    6.93
   3   7 -18    1.07    4.15
   3   7 -17    5.52    4.52
   3  -7 -17    7.43    4.40
   3   7 -16   15.58    4.57
   3  -7 -16   14.47    4.47
   3   7 -15   -1.31    3.44
   3  -7 -15   -2.61    3.35
   3   7 -14    1.65    3.04
   3  -7 -14    1.63    2.93
   3   7 -14    0.55    1.43
   3  -7 -13  139.10   10.59
   3   7 -13  132.31    8.56
   3   7 -13  149.97   10.83
   3   7 -12   49.16    4.15
   3   7 -12   57.25    5.99
   3  -7 -12   50.20    5.71
   3  -7 -11   17.44    3.71
   3   7 -11   12.47    3.34
  -3   7  11   17.25    1.66
   3   7 -11   17.40    2.27
   3   7 -11   16.51    2.38
   3   7 -10   32.07    3.16
   3   7 -10   26.90    4.18
   3  -7 -10   27.21    4.10
  -3   7  10   33.28    2.47
   3   7 -10   34.43    3.00
   3   7  -9    5.44    2.40
   3  -7  -9    6.79    2.49
  -3   7   9   10.82    1.43
   3   7  -9    8.54    1.53
   3  -7  -9    9.66    1.62
   3   7  -9    6.18    1.65
   3  -7  -9    9.01    1.55
   3   7  -8    2.93    1.06
   3   7  -8    1.06    1.06
   3  -7  -8    1.80    1.13
   3  -7  -8    2.71    1.14
  -3   7   8    3.08    1.03
   3   7  -8    0.16    1.11
   3   7  -8    3.38    2.21
   3  -7  -8    1.44    1.99
  -3   7   7  111.56    6.58
   3  -7  -7  100.27    6.77
   3   7  -7  121.68    6.54
   3   7  -7  130.26    6.56
   3  -7  -7  101.12    7.50
   3  -7  -7  103.21    6.36
   3   7  -7  121.16    7.83
  -3   7   6  231.61   12.24
   3  -7  -6  215.99   11.83
   3   7  -6  229.27   12.12
   3   7  -6  239.88   11.89
   3  -7  -6  241.58   13.59
   3  -7  -6  208.89   12.36
   3   7  -6  246.22   13.23
   3  -7  -6  215.31   12.90
   3  -7  -5   16.87    1.71
   3  -7  -5   19.13    2.08
  -3   7   5   19.31    2.02
   3   7  -5   23.60    1.79
   3  -7  -5   21.99    3.06
   3   7  -5   24.23    1.83
   3   7  -5   21.71    2.05
   3   7  -5   22.76    2.60
   3  -7  -5   20.78    2.47
  -3   7   4   48.85    3.54
   3   7  -4   37.89    3.24
   3  -7  -4   62.14    3.86
   3  -7  -4   51.64    4.42
   3  -7  -4   58.88    3.13
   3   7  -4   41.15    2.91
   3   7  -4   50.67    3.29
  -3   7   3  315.07   15.99
   3  -7  -3  302.80   16.12
   3  -7  -3  328.23   15.26
   3   7  -3  286.87   15.14
   3   7  -3  263.89   15.62
   3  -7  -3  323.35   16.78
  -3   7   2  163.15    8.47
   3   7  -2  123.07    7.98
   3  -7  -2  167.95    7.65
   3   7  -2  126.14    7.45
   3  -7  -2  160.31    9.01
   3  -7  -1  118.26    6.25
   3   7  -1  100.36    6.58
   3  -7  -1  114.29    6.89
  -3   7   1  121.61    6.99
   3   7  -1  106.67    6.12
  -3  -7   1  115.45    5.93
  -3   7   1  123.65    7.81
   3  -7  -1  116.23    7.25
  -3   7   1  115.67    5.90
   3   7   0   64.98    3.94
   3  -7   0   44.73    3.72
  -3   7   0   42.33    2.94
  -3   7   0   66.97    4.70
  -3  -7   0   69.94    3.14
   3  -7   0   57.95    4.25
  -3   7   0   50.54    3.92
   3  -7   0   46.18    3.40
   3   7   0   61.28    3.47
   3   7   1   34.62    2.79
   3  -7   1   36.89    2.91
   3  -7   1   29.19    2.99
  -3   7  -1   32.55    2.91
  -3   7  -1   35.36    3.19
   3  -7   1   34.69    2.70
   3   7   1   30.01    2.53
  -3   7  -1   31.70    2.10
   3  -7   2   27.70    2.67
  -3   7  -2   36.65    2.97
   3  -7   2   35.72    3.04
  -3   7  -2   31.33    2.27
  -3  -7  -2   34.85    2.38
   3  -7   2   35.95    3.05
   3   7   2   31.95    2.84
   3   7   3    0.59    1.51
  -3   7  -3    0.48    1.07
   3  -7   3    0.16    1.51
   3  -7   3    1.84    1.37
  -3   7  -3    0.48    0.83
  -3  -7  -3   -0.09    0.88
   3  -7   3    1.91    1.00
   3   7   4   -0.35    1.74
   3  -7   4    1.14    1.18
  -3   7  -4    0.32    0.93
  -3  -7  -4    1.98    1.13
   3  -7   4    1.53    0.96
   3  -7   4    1.34    1.73
   3   7   5    2.90    2.04
   3  -7   5    5.56    1.23
  -3   7  -5    5.78    1.52
  -3  -7  -5    4.30    1.45
   3  -7   5    2.71    2.21
   3  -7   6   16.38    1.83
  -3  -7  -6   10.62    2.10
  -3   7  -6   16.26    2.26
   3  -7   6   20.39    3.45
   3   7   6    7.21    2.71
   3  -7   7   62.59    4.21
  -3  -7  -7   63.51    5.13
  -3   7  -7   52.12    4.79
   3   7   7   76.14    6.19
   3   7   7   67.26    6.00
  -3   7  -8   10.39    2.42
  -3  -7  -8   12.27    2.58
   3   7   8   11.72    2.93
   3  -7   8   11.97    1.62
   3   7   8    7.83    3.24
   3  -7   9   32.35    2.62
  -3   7  -9   30.89    3.80
  -3  -7  -9   26.44    3.67
   3   7   9   24.59    4.14
  -3  -7 -10  104.73    8.28
   3  -7  10  116.31    6.64
  -3   7 -10  112.45    8.33
  -3  -7 -11   19.79    3.83
  -3   7 -11   22.32    3.71
  -3   7 -12   31.14    4.46
  -3  -7 -12   28.09    4.44
   3   7  13   15.48    4.19
  -3   7 -13   21.18    4.06
  -3  -7 -13   20.27    4.03
  -3   7 -14   13.94    3.87
  -3  -7 -14   22.15    4.43
   3   7  14   15.13    4.30
  -3   7 -15    0.42    3.24
  -3   7 -16   -1.33    3.55
   3   8 -17   21.39    5.38
   3   8 -16   -4.11    4.05
   3   8 -15    1.28    3.34
   3   8 -14   11.88    3.87
   3   8 -14   12.14    2.36
   3   8 -13   16.68    3.90
   3   8 -13   29.09    3.17
   3   8 -12   41.96    3.99
   3   8 -12   53.46    5.61
   3   8 -11   17.85    3.63
  -3   8  11   16.11    1.79
   3   8 -11   18.42    2.63
   3   8 -10    3.65    2.47
   3   8 -10    0.20    1.43
  -3   8  10    0.61    1.02
  -3   8   9   52.90    3.81
   3   8  -9   58.24    3.95
   3   8  -9   59.46    5.31
   3   8  -9   52.82    4.44
   3   8  -8    2.39    1.40
   3  -8  -8    5.62    2.23
   3   8  -8    4.95    2.34
  -3   8   8    3.90    1.22
   3   8  -8    3.05    1.16
   3  -8  -7   -0.58    1.82
   3   8  -7    0.21    1.08
   3   8  -7    3.70    2.05
   3  -8  -7    0.77    1.00
  -3   8   7    1.43    1.07
   3   8  -7    0.16    0.88
   3   8  -7    1.08    1.36
   3   8  -6    1.61    1.49
  -3   8   6    0.13    1.04
   3   8  -6    2.50    1.16
   3   8  -6    1.24    0.89
   3  -8  -6    1.94    1.62
   3  -8  -6    1.07    1.08
   3  -8  -5  105.90    6.39
  -3   8   5  112.27    6.27
   3   8  -5   94.24    5.95
   3   8  -5   98.46    5.59
   3   8  -5   98.65    6.23
   3   8  -5   89.98    5.36
  -3   8   4    4.71    1.40
   3   8  -4    6.84    1.44
   3  -8  -4    3.41    2.01
   3  -8  -4    2.77    1.14
   3   8  -4    5.67    1.31
   3   8  -4    4.94    0.83
   3  -8  -4    4.73    1.31
   3   8  -3    4.46    1.35
   3  -8  -3    1.55    1.79
   3   8  -3    2.46    0.65
   3   8  -3    2.05    1.03
  -3   8   3    3.67    1.34
   3  -8  -3    2.44    0.95
   3   8  -2  125.51    7.07
  -3   8   2  159.84    8.44
   3   8  -2  164.51    8.41
   3  -8  -2  160.99    8.93
   3   8  -1    3.09    0.62
   3  -8  -1    2.19    1.77
  -3   8   1    2.86    1.32
   3   8  -1    7.11    1.64
   3  -8  -1    2.41    1.22
  -3   8   1    6.58    2.51
  -3   8   0    8.84    1.72
   3   8   0    7.76    1.03
   3  -8   0    7.03    1.96
  -3   8   0    9.43    2.36
   3  -8   0    8.17    1.60
   3   8   0    7.78    1.75
  -3   8   0    7.36    0.67
  -3  -8   0    8.78    0.71
   3  -8   1    6.61    1.47
  -3   8  -1    6.08    0.70
  -3   8  -1    4.38    1.89
   3  -8   1    5.25    1.62
  -3   8  -1    4.92    1.47
  -3  -8  -1    5.44    0.71
   3   8   1    5.41    1.86
   3   8   1    3.81    1.18
   3  -8   2    2.71    1.21
  -3   8  -2    3.62    0.74
  -3  -8  -2    2.66    0.72
  -3   8  -2    2.23    1.63
  -3   8  -2    3.87    1.36
   3   8   2    2.55    1.78
   3   8   2    2.15    1.31
  -3   8  -3    7.88    1.15
   3  -8   3    6.47    1.51
  -3   8  -3    6.22    1.56
   3   8   3    4.87    1.78
   3   8   3    7.86    2.22
   3  -8   4   77.21    5.15
  -3   8  -4   71.65    4.60
  -3  -8  -4   80.84    4.80
   3   8   4   72.88    6.02
   3   8   4   74.40    5.50
  -3   8  -5   18.06    2.11
   3  -8   5   18.82    2.16
  -3  -8  -5   23.17    2.30
   3   8   5   20.97    3.33
   3   8   5   19.25    3.12
  -3   8  -6    1.29    1.40
   3  -8   6    1.73    1.18
   3   8   6    0.29    2.17
   3   8   6    0.72    2.47
   3  -8   7    7.62    1.53
   3   8   7    3.82    2.69
  -3   8  -7    5.71    1.76
   3   8   7   10.85    3.00
   3  -8   8   22.13    2.27
   3   8   8   19.58    3.80
  -3   8  -8   20.70    3.05
   3  -8   9    0.93    1.08
  -3   8  -9    3.42    2.11
   3   8   9    1.44    2.54
   3   8  10   76.60    7.47
   3  -8  10   84.70    5.23
  -3   8 -10   75.86    6.49
   3   8  11   56.10    6.49
  -3   8 -11   60.48    5.87
  -3   8 -12   -1.26    2.96
   3   8  12   -0.87    3.35
  -3   8 -13    1.03    2.90
  -3   8 -14    3.71    2.94
  -3   8 -15    2.40    3.55
   3   9 -14    5.79    2.17
   3   9 -13   -0.23    1.72
   3   9 -12    8.97    2.15
   3   9 -11    5.20    1.96
   3   9 -10   11.81    3.00
   3   9 -10   10.79    2.32
  -3   9  10   10.84    1.69
   3   9  -9    2.85    2.16
   3   9  -9    4.90    1.92
  -3   9   9    3.77    1.30
   3   9  -8    2.99    1.94
   3   9  -8    4.38    1.75
  -3   9   8    5.72    1.46
   3   9  -7    3.40    1.74
   3   9  -7    4.64    1.79
  -3   9   7    5.70    1.52
  -3   9   6   60.79    4.72
   3  -9  -6   65.14    4.96
   3   9  -6   79.21    4.83
   3   9  -5   17.77    1.92
   3  -9  -5   12.87    2.08
  -3   9   5   15.58    2.17
  -3   9   4   11.47    2.01
   3  -9  -4   10.38    1.97
   3   9  -4   15.66    1.13
   3   9  -4   15.27    2.14
   3   9  -4   14.78    1.29
  -3   9   3  172.10   10.64
   3   9  -3  200.48   10.71
   3  -9  -2  197.32   12.62
  -3   9   2  241.19   12.93
   3   9  -2  251.18   12.95
   3  -9  -1    3.65    1.37
  -3   9   1    4.09    1.44
  -3   9   1    1.19    2.29
   3   9  -1    3.73    1.69
  -3   9   0    5.53    1.67
   3  -9   0    5.49    1.70
  -3   9   0    7.42    2.58
   3   9   0    5.32    1.85
   3  -9   1   24.63    2.64
  -3   9  -1   21.03    2.70
  -3   9  -1   28.25    3.31
   3   9   1   22.14    3.09
  -3   9  -2   28.20    1.77
   3   9   2   33.49    3.78
  -3   9  -2   35.41    3.28
  -3   9  -2   29.98    3.14
   3  -9   2   29.74    2.85
  -3   9  -3   91.41    5.76
  -3   9  -3   92.65    5.00
   3  -9   3   99.36    6.08
   3   9   3   83.07    6.84
  -3   9  -3   81.24    6.22
  -3   9  -4    2.35    0.98
   3  -9   4    4.01    1.34
   3   9   4    0.28    2.17
   3  -9   5   51.90    3.98
  -3   9  -5   49.33    3.48
   3   9   5   47.83    5.16
   3  -9   6   54.27    4.10
  -3   9  -6   51.75    3.96
   3   9   6   63.01    5.86
   3  -9   7    1.98    1.31
   3   9   7    0.68    2.56
  -3   9  -7    3.32    1.60
   3   9   8    8.75    3.31
   3  -9   8   13.48    1.98
  -3   9  -8   11.84    2.26
   3  -9   9   25.56    2.63
   3   9   9   24.83    4.62
   3   9  10   87.69    8.24
   3   9  11   32.82    5.38
   3   9  12    0.46    3.45
   3  10 -14   13.02    2.78
   3  10 -13   17.28    3.09
   3  10 -12   21.97    3.21
   3  10 -11   13.05    2.56
   3  10 -10    1.95    1.78
  -3  10   9    2.27    1.36
   3  10  -9    1.19    1.73
  -3  10   8    1.77    1.27
   3  10  -8    1.16    1.48
  -3  10   7    3.38    1.41
   3  10  -7    2.28    1.81
  -3  10   6    0.63    1.28
   3  10  -6    0.22    1.62
  -3  10   5    6.54    1.71
   3 -10  -4   42.75    3.93
  -3  10   4   47.03    3.96
  -3  10   3  125.19    8.19
   3  10  -3  138.66    8.24
   3 -10  -2   20.73    2.57
  -3  10   2    5.24    3.08
   3  10  -2   15.39    2.66
  -3  10   2   16.72    2.37
   3 -10  -1   -0.72    1.46
  -3  10   1   -1.77    2.59
  -3  10   1    0.58    1.43
   3  10  -1   -0.62    1.87
   3  10   0   97.24    7.17
  -3  10   0  101.37    7.49
  -3  10   0   97.02    6.92
   3 -10   0  113.92    7.02
  -3  10  -1   10.24    2.20
   3 -10   1   15.35    2.26
   3  10   1   12.87    2.81
  -3  10  -1   18.93    3.05
   3  10   2    3.94    2.27
  -3  10  -2    1.47    1.64
   3 -10   2    4.36    1.58
  -3  10  -2    4.56    1.99
   3 -10   3   19.28    2.43
  -3  10  -3   14.73    2.49
   3  10   3    8.51    2.80
   3 -10   4    3.06    1.58
   3  10   4    2.74    2.69
   3 -10   5  122.71    7.80
   3  10   5  127.33    9.43
   3 -10   6    8.39    1.86
   3  10   6    3.14    2.80
   3 -10   7    8.21    1.84
   3  10   7    7.04    3.35
   3 -10   8   55.45    4.39
   3  10   8   67.82    6.94
   3  10   9    6.28    3.46
   3  10  10    0.89    3.45
   3  10  11   48.41    6.58
   3  11 -12   13.30    2.86
   3  11 -11    3.65    2.12
   3  11 -10   -0.53    1.90
   3  11  -9    6.90    2.41
  -3  11   8    5.03    1.66
   3  11  -8    3.88    2.16
  -3  11   7    3.31    1.63
   3  11  -7    0.50    1.71
   3  11  -6    5.42    2.15
  -3  11   6    3.42    1.65
  -3  11   5    8.54    1.96
   3  11  -5    8.73    2.25
  -3  11   4   60.21    4.84
  -3  11   3   20.13    4.39
  -3  11   3   25.74    3.08
  -3  11   2   13.53    3.78
  -3  11   2   15.78    2.44
  -3  11   1    8.93    3.31
  -3  11   1    7.97    2.05
   3 -11  -1   10.14    2.16
   3  11  -1    5.99    2.41
  -3  11   0   11.74    3.12
  -3  11   0   10.44    2.29
   3 -11   0   11.03    2.09
   3  11   0    9.97    2.82
   3 -11   1    2.73    1.61
   3  11   1    0.84    2.31
  -3  11  -1    1.36    1.80
  -3  11  -2   11.67    2.42
   3  11   2   15.84    3.49
   3 -11   2   12.52    2.30
   3 -11   3    3.61    1.75
   3  11   3    1.91    2.68
  -3  11  -3    3.29    1.88
   3 -11   4   -0.19    1.63
   3  11   4    0.34    2.81
   3  11   5    9.11    3.40
   3 -11   5    7.37    1.96
   3  11   6   -0.39    3.10
   3  11   7   15.64    4.25
   3  11   8    3.94    3.84
   3  11   9    9.71    4.49
   3  12  -8    6.86    2.56
  -3  12   7   12.91    2.40
   3  12  -7   11.97    2.83
  -3  12   6    3.06    1.86
   3  12  -6    2.73    2.19
  -3  12   5   -0.42    1.79
  -3  12   4   13.90    2.56
  -3  12   3   -2.87    3.83
  -3  12   3    4.27    1.85
   3  12  -3    6.21    2.29
  -3  12   2    0.93    1.80
  -3  12   1    1.90    1.80
  -3  12   0   35.27    3.89
  -3  12  -1    2.69    1.93
   3  12   2    6.56    3.11
  -3  12  -2    3.52    2.21
   3  12   3    2.83    3.18
   3  12   4   18.56    4.42
   3  12   5   -2.02    3.48
   3  12   6    1.28    3.60
   3  12   7    1.36    3.76
   3  12   8    5.25    4.27
  -3  13   6    2.27    2.03
  -3  13   5   46.39    4.56
  -3  13   4    1.93    1.89
  -3  13   3   -0.74    2.00
   3  13  -2   29.67    3.87
  -3  13   2   28.59    3.76
  -3  13   1    7.27    2.35
   3  13  -1    9.37    2.81
  -3  13   0   24.27    3.47
  -3  13  -1   24.07    3.58
   3  13   6    1.37    3.94
   3  13   7   10.61    5.02
  -3  14   5   -1.02    2.13
   4   0 -20   49.08    7.67
   4   0 -19    1.25    3.93
   4   0 -18    6.05    4.00
   4   0 -17   -1.13    3.77
   4   0 -16   22.79    4.92
   4   0 -15   -2.99    3.37
   4   0 -14  418.21   25.26
   4   0 -13   -0.44    2.77
   4   0 -12   85.86    4.56
   4   0 -12   91.20    6.22
   4   0 -12   95.43    8.15
   4   0 -11    1.66    0.44
   4   0 -11    2.97    1.76
   4   0 -11    0.70    1.14
   4   0 -10   47.04    3.39
   4   0 -10   39.43    2.37
   4   0 -10   38.96    3.66
   4   0  -9   -0.12    1.02
   4   0  -9   -0.03    0.20
   4   0  -9    2.28    1.60
   4   0  -8  168.96   10.00
   4   0  -8  171.99    9.44
  -4   0   7    0.33    1.56
   4   0  -7    2.04    0.99
  -4   0   6  198.68   10.83
  -4   0   6  196.49   11.49
   4   0  -6  214.13   10.88
   4   0  -5    6.34    1.11
  -4   0   5    6.51    1.01
  -4   0   5    5.47    1.55
  -4   0   4 1383.86   67.99
   4   0  -4 1392.99   68.00
  -4   0   4 1368.36   68.45
  -4   0   3    1.77    1.15
   4   0  -3    1.95    0.81
  -4   0   3    1.05    0.61
  -4   0   2  173.40    9.47
  -4   0   2  189.23    9.85
   4   0  -2  181.32    9.55
  -4   0   1    2.56    0.83
   4   0  -1    1.61    1.12
   4   0  -1    2.60    0.91
   4   0   0 7710.52  375.65
  -4   0   0 7715.72  375.58
  -4   0  -1    2.34    0.89
   4   0   1    1.43    1.17
   4   0   2   11.75    1.76
  -4   0  -2   12.04    1.65
  -4   0  -3    0.41    0.98
   4   0   3   -0.15    1.32
   4   0   4  242.25   14.18
  -4   0  -4  259.59   14.07
   4   0   5    1.70    1.71
  -4   0  -5    1.34    1.46
   4   0   6   17.72    3.00
  -4   0  -6   11.04    2.29
   4   0   7   -0.56    2.13
  -4   0  -7   -0.72    1.57
   4   0   8   -0.31    2.29
  -4   0  -8    1.88    1.77
  -4   0  -9    0.30    1.80
  -4   0 -10  173.52   11.70
  -4   0 -11    1.06    2.33
  -4   0 -12   10.67    3.35
  -4   0 -13    4.51    3.05
  -4   0 -14   39.97    5.42
  -4   0 -15    6.05    3.44
  -4   0 -16   30.57    5.44
   4   0  16   37.32    4.92
  -4   0 -17   -0.52    3.56
   4  -1 -20   -1.29    4.35
   4  -1 -19   -0.63    4.42
   4  -1 -18   13.21    4.83
   4  -1 -17    1.69    3.38
   4  -1 -16   12.65    4.32
   4  -1 -15    8.45    3.64
   4  -1 -14   35.22    5.22
   4  -1 -13   30.83    4.91
   4   1 -12   12.22    2.19
   4  -1 -12    9.15    0.96
   4  -1 -12   11.43    2.51
   4  -1 -12    9.31    3.13
   4  -1 -11  140.39    7.61
   4  -1 -11  127.48    6.49
   4   1 -11  109.55    6.45
   4   1 -11  136.01    7.78
   4  -1 -11  130.73    8.10
   4   1 -11  120.23    6.14
   4  -1 -10   23.86    2.36
   4   1 -10   15.02    1.41
   4   1 -10   18.75    2.45
   4  -1 -10   26.46    1.61
   4  -1 -10   22.16    2.80
   4  -1  -9  386.06   18.29
   4   1  -9  385.86   19.41
   4  -1  -9  370.70   19.69
   4   1  -9  329.25   18.17
  -4  -1   9  374.03   19.74
   4  -1  -9  388.36   19.10
   4   1  -8   36.46    3.31
  -4  -1   8   35.16    3.46
   4  -1  -8   38.40    3.62
   4  -1  -8   42.40    3.01
  -4  -1   7  376.48   19.73
   4  -1  -7  382.66   20.02
   4  -1  -7  367.77   19.18
  -4  -1   6   18.56    2.11
  -4   1   6   18.20    2.54
   4  -1  -6   17.08    1.75
  -4  -1   6   21.43    1.81
  -4   1   5  262.48   14.66
  -4  -1   5  249.43   14.15
   4   1  -5  270.65   14.38
   4  -1  -5  277.29   13.90
  -4  -1   5  275.84   13.93
  -4  -1   4  582.64   28.82
   4  -1  -4  583.28   28.80
  -4   1   4  560.54   29.48
  -4  -1   4  569.22   29.04
   4   1  -4  579.91   29.19
   4  -1  -3  669.78   32.10
  -4  -1   3  604.98   32.27
   4  -1  -3  614.94   32.69
  -4  -1   3  618.19   32.02
   4   1  -3  695.17   32.40
  -4   1   3  671.52   32.68
  -4  -1   2  294.41   14.92
   4  -1  -2  298.51   15.45
  -4   1   2  283.20   15.27
   4  -1  -2  289.24   14.94
   4  -1  -1  191.51   10.68
   4  -1  -1  210.31   11.04
  -4  -1   1  209.56   10.71
   4  -1   0  548.92   27.42
   4  -1   0  566.96   27.39
  -4  -1   0  515.46   27.21
  -4  -1  -1 2593.32  128.68
   4  -1   1 2662.86  128.79
  -4  -1  -2    6.87    1.38
   4  -1   2    5.39    1.59
   4  -1   3  279.07   14.64
  -4  -1  -3  251.44   14.17
   4  -1   4  631.85   32.29
  -4  -1  -4  612.87   32.04
  -4  -1  -5    2.11    1.54
   4  -1   5    0.21    1.73
  -4  -1  -6  253.91   13.94
   4  -1   6  220.36   13.96
  -4  -1  -7  255.11   14.89
   4  -1   7  253.49   15.31
  -4  -1  -8  237.31   14.72
   4  -1   8  257.87   15.51
  -4  -1  -9   38.76    4.40
  -4  -1 -10    7.15    2.55
  -4  -1 -11    1.41    2.24
  -4  -1 -12    1.53    2.40
  -4  -1 -13  106.48    9.09
  -4  -1 -14   18.37    4.18
  -4  -1 -15   23.35    4.76
   4   1  15   30.93    4.52
  -4  -1 -16   15.81    4.30
   4   1  16   10.25    3.57
   4   1  17    5.91    3.55
  -4  -1 -17    7.31    4.15
   4   1  18    2.96    3.67
   4   2 -20   -3.22    4.83
   4  -2 -20   -1.91    4.60
   4   2 -19   14.37    5.13
   4  -2 -19   17.94    5.35
   4   2 -18   -0.60    3.87
   4  -2 -18    0.60    3.93
   4   2 -17   61.22    7.63
   4  -2 -17   51.13    7.06
   4   2 -16   20.72    4.83
   4  -2 -16   23.09    5.07
   4   2 -15    9.99    3.90
   4  -2 -15    3.96    3.36
   4   2 -14    2.35    2.79
   4  -2 -14    6.96    3.42
   4   2 -13   63.21    6.96
   4  -2 -13   60.84    6.64
   4  -2 -12    5.70    0.87
   4   2 -12    6.88    1.04
   4  -2 -12    6.53    2.22
  -4  -2  12    2.95    2.01
   4   2 -12    8.31    1.81
   4   2 -12    7.35    3.08
   4  -2 -12    0.40    2.62
   4  -2 -11   69.95    4.86
   4   2 -11   75.18    4.92
   4  -2 -11   70.84    4.05
  -4  -2  11   71.20    5.40
   4   2 -11   71.95    4.87
   4  -2 -11   70.46    5.51
   4   2 -11   61.24    4.02
   4  -2 -10  269.49   13.43
   4   2 -10  255.60   13.34
   4  -2 -10  252.40   12.59
   4   2 -10  245.84   13.33
   4  -2 -10  257.58   14.14
   4   2 -10  214.27   12.54
  -4  -2  10  248.12   13.71
  -4  -2   9  658.93   35.54
   4  -2  -9  707.34   36.15
   4  -2  -9  684.67   34.68
   4   2  -9  696.18   35.43
   4  -2  -9  714.93   35.34
   4   2  -9  752.96   35.42
   4  -2  -8   41.59    2.98
  -4  -2   8   52.29    3.83
   4   2  -8   49.65    3.76
   4  -2  -8   50.60    4.31
   4  -2  -8   47.80    3.44
   4   2  -8   60.27    3.66
   4  -2  -7  583.74   30.38
   4   2  -7  657.17   30.51
  -4  -2   7  575.31   30.57
  -4  -2   6  230.54   13.49
   4  -2  -6  267.14   12.80
   4  -2  -6  258.12   13.47
   4   2  -6  252.24   13.45
   4   2  -5  204.03   10.34
   4  -2  -5  197.12   10.33
  -4  -2   5  184.94   10.40
  -4   2   5  192.29   11.36
   4   2  -5  193.18   10.64
  -4   2   5  202.59   10.37
  -4  -2   5  189.41   10.33
   4   2  -4  307.20   16.07
   4  -2  -4  296.90   15.81
   4   2  -4  337.32   15.90
  -4   2   4  289.60   16.68
  -4   2   4  310.55   15.82
  -4  -2   4  308.72   15.84
   4   2  -3  191.16   10.53
  -4  -2   3  182.90   10.47
   4   2  -3  211.52   10.80
  -4   2   3  219.99   10.59
   4  -2  -3  210.33   10.61
  -4   2   2 2113.02   98.39
  -4  -2   2 1921.67   98.34
   4  -2  -2 1870.04   98.96
   4  -2  -2 2075.16   98.43
   4   2  -2 2016.76   98.40
   4  -2  -1  719.27   37.45
   4  -2  -1  727.97   37.03
   4   2  -1  761.45   37.05
  -4   2   1  781.16   37.02
  -4  -2   1  725.77   37.02
   4   2   0  189.32   10.73
  -4   2   0  214.30   10.92
   4  -2   0  192.62   10.95
   4  -2   0  211.30   10.88
  -4   2   0  223.82   10.76
  -4  -2   0  181.67   10.61
   4  -2   1  230.00   12.35
   4   2   1  225.78   12.27
  -4   2  -1  250.03   12.24
   4  -2   1  230.81   12.25
  -4  -2  -1  209.85   12.10
   4   2   2   58.67    4.13
  -4  -2  -2   53.77    3.91
   4  -2   2   49.36    4.02
  -4   2  -2   59.39    3.94
   4  -2   2   56.73    3.82
   4   2   3    5.40    1.67
  -4   2  -3    5.72    1.31
   4  -2   3    6.93    1.81
  -4  -2  -3    9.80    1.61
   4  -2   4  135.16    8.80
   4   2   4  150.66    8.96
  -4  -2  -4  136.58    8.51
  -4   2  -4  142.70    8.58
  -4  -2  -5   50.93    4.37
  -4   2  -5   58.29    4.48
   4  -2   5   45.95    4.47
   4   2   5   55.94    4.81
   4  -2   6   10.13    2.62
  -4   2  -6    7.86    1.96
  -4  -2  -6   10.83    2.15
   4   2   6   10.26    2.58
  -4  -2  -7  152.82    9.86
   4  -2   7  147.25   10.27
   4   2   7  158.33   10.35
  -4   2  -7  152.38    9.90
  -4   2  -8   89.87    6.74
  -4  -2  -8   79.97    6.56
   4  -2   8   85.30    7.41
   4   2   8   79.48    7.06
  -4  -2  -9   10.97    2.68
  -4   2  -9   22.97    3.34
  -4   2 -10  122.45    8.56
  -4  -2 -10   97.04    8.19
  -4  -2 -11    1.41    2.35
  -4   2 -11    2.07    2.39
  -4   2 -12   14.28    3.49
  -4  -2 -12   18.57    3.73
  -4   2 -13    2.02    2.80
  -4  -2 -13   -0.81    2.75
  -4  -2 -14   14.82    3.96
  -4   2 -14    9.48    3.76
  -4  -2 -15    4.19    3.43
   4   2  15    3.69    2.88
  -4   2 -15    4.14    3.33
  -4   2 -16    1.47    3.19
  -4  -2 -16    0.99    3.01
   4   2  16    6.99    3.35
  -4  -2 -17   20.85    5.00
  -4   2 -17   21.73    5.11
   4   2  17   29.34    4.89
   4   2  18    7.15    4.03
   4   3 -20   -0.64    4.33
   4  -3 -20   -1.89    4.34
   4   3 -19    3.10    4.24
   4  -3 -19    3.64    4.29
   4   3 -18   22.80    5.69
   4  -3 -18   20.04    5.26
   4   3 -17    0.57    3.86
   4  -3 -17    1.13    3.67
   4   3 -16   20.16    4.85
   4  -3 -16   17.24    4.56
   4   3 -15   85.98    8.50
   4  -3 -15   71.17    7.93
  -4  -3  14 1218.65   58.46
   4   3 -14 1098.13   60.80
   4  -3 -14 1074.32   60.65
   4   3 -13   50.34    3.61
   4   3 -13   53.24    6.38
   4  -3 -13   54.13    6.37
  -4  -3  13   66.24    4.98
   4  -3 -12  129.43    7.54
  -4  -3  12  156.22    8.80
   4   3 -12  140.28    7.73
   4   3 -12  160.12   11.11
   4  -3 -12  124.79   10.41
   4   3 -11   20.09    2.40
   4   3 -11   17.25    1.73
   4  -3 -11   18.37    1.64
   4  -3 -11   17.56    2.28
   4   3 -11   16.01    1.03
  -4  -3  11   22.04    2.58
   4   3 -11   22.26    2.25
   4   3 -11   13.10    3.46
   4  -3 -11   17.33    3.56
   4  -3 -10   57.97    3.68
   4   3 -10   59.83    4.07
  -4  -3  10   61.28    4.29
   4  -3 -10   70.91    5.28
   4   3 -10   49.68    3.66
   4  -3 -10   58.80    4.20
   4   3 -10   64.23    4.31
   4  -3  -9  230.16   12.60
  -4  -3   9  232.69   13.00
   4   3  -9  246.98   13.04
   4  -3  -9  248.78   13.11
   4   3  -9  265.55   13.20
   4   3  -8    1.14    1.00
   4  -3  -8    3.20    1.10
  -4  -3   8    1.24    1.07
   4  -3  -8    2.67    0.72
   4  -3  -7   84.16    5.51
  -4  -3   7  100.89    5.74
   4   3  -7  128.37    6.08
   4  -3  -7   94.97    6.76
   4  -3  -7   93.09    5.75
   4  -3  -6  103.28    6.56
   4   3  -6  127.21    7.04
   4  -3  -6  111.47    6.72
   4  -3  -6  117.60    7.72
   4   3  -6  152.49    6.97
  -4  -3   5   86.44    4.89
   4   3  -5   94.54    4.90
   4  -3  -5   72.75    4.73
  -4   3   5   82.76    4.82
   4   3  -5   90.68    5.11
   4  -3  -5   69.99    5.68
   4  -3  -5   78.56    4.44
   4  -3  -4   17.21    1.50
   4  -3  -4   13.61    1.15
   4   3  -4   15.50    1.71
   4   3  -4    8.08    1.23
  -4   3   4   18.38    1.45
  -4  -3   4    8.11    1.18
  -4  -3   3  167.58    8.97
   4  -3  -3  164.88    8.87
  -4   3   3  181.42    8.99
   4  -3  -3  166.39    9.02
   4   3  -3  167.71    9.00
  -4   3   2    9.62    1.17
  -4  -3   2   18.52    1.45
  -4   3   2   18.23    2.26
   4  -3  -2   10.16    1.34
   4  -3  -2   12.16    1.31
   4   3  -2   20.53    1.62
   4  -3  -1   17.25    1.77
   4   3  -1   19.23    1.79
  -4   3   1   26.47    2.43
   4  -3  -1   22.64    2.60
  -4   3   1   20.30    1.68
  -4  -3   1   22.54    1.80
  -4   3   0    7.28    1.08
  -4   3   0    7.33    1.42
   4  -3   0    9.16    1.84
   4  -3   0    7.42    1.40
   4   3   0   10.87    1.47
  -4  -3   0   13.01    1.40
  -4   3  -1   68.28    4.37
   4   3   1   72.42    4.64
   4  -3   1   73.88    4.81
  -4  -3  -1   70.46    4.42
   4  -3   1   69.69    4.67
   4   3   2  414.73   21.71
   4  -3   2  427.21   21.83
  -4  -3  -2  403.90   21.52
   4  -3   2  419.41   21.48
  -4   3  -2  422.28   21.55
   4   3   3    1.74    1.56
   4  -3   3    7.29    1.92
  -4   3  -3    6.91    1.39
  -4  -3  -3    1.23    1.03
   4  -3   3    3.37    1.35
   4  -3   4   14.56    2.42
   4  -3   4   12.98    1.86
  -4   3  -4   11.74    1.87
  -4  -3  -4   13.08    1.95
   4   3   4   14.42    2.42
   4  -3   5    8.94    2.40
   4   3   5    9.03    2.27
  -4   3  -5    7.64    1.77
  -4  -3  -5   10.01    1.95
   4  -3   6    3.09    2.03
   4   3   6    8.06    2.42
  -4   3  -6    2.70    1.66
  -4  -3  -6    3.88    1.70
  -4  -3  -7   40.29    4.20
  -4   3  -7   50.57    4.49
   4  -3   7   47.11    3.59
   4  -3   7   46.76    4.99
   4   3   7   41.44    4.72
  -4  -3  -8   32.57    3.97
  -4   3  -8   43.51    4.30
   4  -3   8   37.78    4.86
   4  -3   8   35.86    3.19
   4   3   8   45.49    5.17
  -4   3  -9   11.19    2.81
  -4  -3  -9   16.79    3.06
  -4   3 -10   75.67    6.48
  -4  -3 -10   71.63    6.50
  -4   3 -11    1.03    2.26
  -4  -3 -11    2.80    2.63
  -4  -3 -12   39.29    5.10
  -4   3 -12   40.03    5.10
  -4  -3 -13   90.02    8.27
  -4   3 -13  107.31    8.76
  -4  -3 -14   55.56    6.30
  -4   3 -14   38.07    5.46
   4   3  14   54.36    5.97
  -4  -3 -15    6.02    3.17
  -4   3 -15    6.38    3.55
   4   3  15    3.08    3.18
  -4  -3 -16    2.94    3.44
  -4   3 -16    9.68    4.00
   4   3  16    5.74    3.42
  -4   3 -17   10.75    4.53
   4   3  17   17.76    4.58
   4   4 -20    5.65    4.76
   4   4 -19   -1.21    4.56
   4  -4 -19   -5.37    4.65
   4   4 -18    2.94    4.38
   4  -4 -18   14.44    5.00
   4   4 -17   10.78    4.61
   4  -4 -17   16.10    4.96
   4   4 -16   20.67    5.31
   4  -4 -16   21.92    4.95
   4  -4 -15   76.79    8.02
   4   4 -15   65.88    7.81
   4   4 -14   18.43    2.01
   4   4 -14    7.42    3.80
   4  -4 -14    8.68    3.72
   4   4 -13  221.34   14.30
   4  -4 -13  200.19   13.90
   4   4 -13  190.81   10.83
   4   4 -12   42.99    3.48
  -4  -4  12   53.32    3.95
   4  -4 -12   54.84    3.51
   4  -4 -12   50.05    5.79
   4   4 -12   54.99    6.14
   4  -4 -11  153.39    8.53
   4   4 -11  145.30    7.80
  -4  -4  11  151.67    8.67
   4   4 -11  169.23    8.63
   4   4 -11  155.08   11.20
   4  -4 -11  150.79   10.99
   4  -4 -11  170.46    9.23
   4   4 -11  181.03    9.31
   4   4 -11  150.83    8.71
  -4  -4  10  130.37    7.54
   4  -4 -10  134.97    7.55
   4   4 -10  136.13    7.53
   4   4 -10  124.81    7.63
   4  -4 -10  143.46    8.00
   4   4 -10  143.17    8.03
   4  -4  -9   12.55    1.46
   4  -4  -9   13.97    1.78
   4   4  -9   10.75    1.63
  -4  -4   9    8.77    1.33
   4   4  -9   15.05    1.69
   4  -4  -9   12.03    2.54
   4  -4  -8   19.62    2.87
   4  -4  -8   13.65    1.56
   4  -4  -8   15.24    1.83
   4   4  -8   25.43    2.12
   4  -4  -7   70.82    4.13
   4  -4  -7   75.10    4.24
   4   4  -7   51.77    3.94
   4  -4  -7   55.03    4.95
   4   4  -6   65.33    4.18
   4  -4  -6   60.04    4.08
   4   4  -6   73.69    4.18
   4  -4  -6   67.54    5.29
   4  -4  -6   62.50    4.11
  -4   4   5    8.79    1.09
   4  -4  -5    8.00    1.13
   4   4  -5    9.45    1.45
  -4  -4   5    5.16    1.00
   4  -4  -5    6.32    2.19
   4  -4  -5    7.95    1.20
   4   4  -5    5.04    1.04
   4  -4  -4  151.46    8.46
   4   4  -4  176.98    8.55
   4  -4  -4  140.66    8.57
   4  -4  -4  128.90    9.31
   4  -4  -4  157.55    8.35
   4   4  -4  181.21    8.68
  -4   4   4  155.45    8.39
  -4  -4   4  157.69    8.44
  -4   4   3   88.66    6.25
   4  -4  -3   88.88    5.04
  -4   4   3   86.25    4.95
  -4  -4   3   89.00    4.99
   4  -4  -3   84.37    5.08
   4   4  -3   90.68    5.06
   4  -4  -2  129.23    6.31
  -4   4   2  121.61    6.07
  -4  -4   2   89.85    5.93
  -4   4   2  112.11    7.09
   4  -4  -2  128.40    6.32
   4   4  -2   92.63    6.00
   4  -4  -1   50.89    3.33
   4   4  -1   48.28    3.31
  -4   4   1   55.73    4.02
   4  -4  -1   47.36    3.37
  -4   4   1   52.17    3.20
  -4  -4   1   50.20    3.21
   4  -4   0   71.48    4.38
   4  -4   0   66.30    4.43
  -4   4   0   72.73    4.75
   4   4   0   71.98    4.41
  -4   4   0   70.47    4.22
  -4  -4   0   72.27    4.29
   4  -4   0   62.29    4.88
   4  -4   1  442.30   21.59
   4   4   1  407.41   21.35
   4  -4   1  404.12   21.22
  -4   4  -1  439.82   21.44
  -4   4  -1  432.18   21.17
  -4  -4  -1  387.52   21.11
   4  -4   1  397.37   21.59
   4  -4   2 1038.92   52.09
   4   4   2 1053.06   51.96
   4  -4   2 1016.54   51.66
  -4   4  -2 1013.47   51.63
  -4  -4  -2 1067.03   51.75
   4  -4   2 1053.76   51.90
   4  -4   3  462.96   24.22
   4   4   3  462.16   24.06
   4  -4   3  459.54   23.62
  -4   4  -3  479.59   23.75
  -4  -4  -3  443.63   23.73
   4  -4   3  448.83   23.56
   4   4   4   15.35    2.61
  -4  -4  -4   15.04    2.15
   4  -4   4   21.73    2.34
  -4   4  -4   30.25    2.62
   4  -4   4   25.15    3.08
  -4  -4  -5   55.44    4.12
   4  -4   5   41.76    3.28
  -4   4  -5   36.14    3.59
   4  -4   5   37.05    4.18
   4   4   5   48.91    4.40
  -4   4  -6   31.22    3.53
   4  -4   6   40.17    3.18
   4   4   6   41.52    4.29
  -4  -4  -6   44.45    4.04
   4  -4   6   37.04    3.18
   4  -4   6   33.81    4.11
  -4   4  -7  104.45    7.86
  -4  -4  -7  135.16    8.48
   4  -4   7  113.84    7.29
   4  -4   7  111.87    8.74
   4   4   7  144.97    9.13
   4  -4   8   18.67    3.77
   4   4   8   20.14    3.93
  -4   4  -8   13.56    2.69
  -4  -4  -8   15.75    2.95
  -4  -4  -9  270.29   16.53
  -4   4  -9  285.80   16.58
  -4   4 -10   66.22    6.35
  -4  -4 -10   81.86    6.73
  -4   4 -11   12.10    3.13
  -4  -4 -11   16.00    3.47
  -4  -4 -12   67.06    6.59
  -4   4 -12   52.15    6.06
  -4  -4 -13  144.48   11.01
  -4   4 -13  147.27   11.09
  -4  -4 -14   23.31    4.56
  -4   4 -14   14.32    4.13
   4   4  14   19.32    4.16
  -4   4 -15   39.63    5.76
  -4  -4 -15   35.77    5.46
   4   4  15   26.54    4.96
  -4   4 -16   11.95    4.40
   4   4  16    7.93    3.74
  -4  -4 -16    7.79    3.85
   4   5 -19   -0.60    4.16
   4  -5 -19   -2.92    4.46
   4   5 -18   -1.72    4.22
   4  -5 -18   -3.37    4.14
   4   5 -17    7.75    4.58
   4  -5 -17    6.53    4.13
   4   5 -16    3.19    3.87
   4  -5 -16   -3.63    4.04
   4   5 -15   40.84    6.28
   4  -5 -15   49.34    6.43
   4   5 -14   23.30    2.47
   4  -5 -14   17.56    4.47
   4   5 -14   16.08    4.48
   4   5 -13    8.78    1.63
   4   5 -13    9.42    3.66
   4  -5 -13    8.00    3.47
   4   5 -12  101.65    6.65
   4  -5 -12  119.82    6.58
   4   5 -12   98.77    8.90
   4  -5 -12  104.65    8.98
   4   5 -11    7.10    3.11
   4  -5 -11    1.25    1.35
   4   5 -11    5.26    1.36
   4   5 -11    4.24    1.63
   4  -5 -11    2.88    1.07
   4  -5 -11   -2.20    2.56
   4  -5 -10    4.15    1.39
   4   5 -10    2.67    1.38
   4  -5 -10    2.91    0.97
   4   5 -10    4.85    0.79
   4   5 -10    0.68    2.23
   4  -5 -10    2.99    2.33
   4   5 -10    4.84    1.27
   4   5  -9  115.50    6.37
   4  -5  -9  117.25    6.93
   4   5  -9  118.52    6.46
   4  -5  -9  112.48    6.95
   4   5  -9  134.28    7.14
   4   5  -8   43.65    3.00
   4  -5  -8   55.15    3.59
   4  -5  -8   54.98    3.57
   4   5  -8   47.38    3.45
   4  -5  -8   48.36    4.57
   4  -5  -7  167.50    9.63
   4   5  -7  181.80    9.59
   4  -5  -7  181.30    9.61
   4  -5  -7  164.95   10.70
   4  -5  -6   68.38    4.63
   4  -5  -6   73.14    4.55
   4   5  -6   76.65    4.54
   4  -5  -6   76.28    5.79
   4   5  -6   78.26    4.56
   4  -5  -5   13.60    1.38
   4  -5  -5   14.98    1.54
   4   5  -5    5.85    1.10
   4   5  -5    9.10    1.41
   4  -5  -5   10.99    2.31
   4  -5  -4   17.68    1.83
   4  -5  -4   15.70    2.60
   4  -5  -4   14.69    1.56
   4   5  -4   19.14    1.62
  -4   5   4   16.26    1.51
  -4  -5   4   16.95    1.55
   4  -5  -3  107.66    6.43
  -4   5   3  111.80    7.54
   4  -5  -3  100.52    7.13
  -4   5   3  109.81    6.01
  -4  -5   3  109.19    6.03
   4  -5  -3  111.74    6.16
   4   5  -3  110.67    6.09
   4  -5  -2  229.18   13.44
  -4   5   2  268.29   14.52
  -4  -5   2  257.24   13.15
   4   5  -2  251.51   13.22
  -4   5   2  262.89   13.11
   4  -5  -2  260.36   13.31
   4  -5  -2  263.66   13.45
   4  -5  -1  865.15   39.43
  -4   5   1  806.77   39.08
  -4  -5   1  724.95   39.05
  -4   5   1  833.22   40.22
   4   5  -1  740.56   39.20
   4  -5  -1  822.61   39.48
   4  -5   0   25.51    2.29
   4  -5   0   26.16    2.45
  -4   5   0   28.74    2.14
  -4  -5   0   29.78    2.20
  -4   5   0   30.30    2.91
   4   5   0   30.33    2.46
   4  -5   0   30.02    2.51
   4  -5   1   12.45    1.67
   4   5   1   22.20    2.09
  -4   5  -1   16.10    1.94
   4  -5   1   10.53    1.75
  -4   5  -1    9.59    1.36
  -4  -5  -1   22.45    1.81
   4  -5   2   98.78    6.16
   4   5   2   87.60    5.92
   4  -5   2   86.45    6.07
   4  -5   2   98.67    5.90
  -4   5  -2   99.38    5.79
  -4   5  -2   88.42    5.49
  -4  -5  -2   93.59    5.63
   4   5   3   35.74    3.31
   4  -5   3   35.68    2.96
   4  -5   3   33.42    3.08
  -4   5  -3   33.89    2.90
  -4  -5  -3   31.91    2.86
   4  -5   3   38.59    3.56
   4  -5   4    6.98    2.14
   4   5   4    4.71    1.88
   4  -5   4    7.31    1.76
  -4   5  -4    5.41    1.40
  -4  -5  -4    5.97    1.50
   4  -5   4    7.10    1.51
   4  -5   5    8.29    2.45
   4   5   5   10.46    2.47
  -4  -5  -5   12.42    2.04
  -4   5  -5    9.16    1.82
   4  -5   5   14.78    2.04
  -4  -5  -6  196.24   12.07
  -4   5  -6  202.18   11.97
   4  -5   6  209.32   11.30
   4  -5   6  218.85   12.95
   4   5   6  193.15   12.45
  -4   5  -7  303.10   17.21
  -4  -5  -7  310.73   17.42
   4  -5   7  303.00   16.18
   4  -5   7  300.81   18.17
   4   5   7  311.17   18.01
   4  -5   8    2.84    3.08
   4   5   8    0.66    2.73
  -4   5  -8    2.24    2.01
  -4  -5  -8    2.10    1.95
   4  -5   9  158.36    8.84
  -4  -5  -9  168.77   10.90
  -4   5  -9  160.05   10.67
   4  -5  10   14.83    1.72
  -4   5 -10   17.30    3.40
  -4  -5 -10   13.02    3.37
  -4   5 -11    1.66    2.38
   4  -5  11    3.88    1.20
  -4  -5 -11    0.35    2.52
  -4   5 -12  183.51   12.60
  -4  -5 -12  181.52   12.59
   4   5  13   36.46    5.29
  -4  -5 -13   42.89    5.58
  -4   5 -13   44.98    5.60
  -4  -5 -14    7.28    3.41
  -4   5 -14   13.32    3.78
   4   5  14   15.07    4.06
  -4   5 -15   54.73    6.49
  -4  -5 -15   41.99    6.24
   4   5  15   43.59    6.18
  -4  -5 -16   27.04    5.40
  -4   5 -16   25.54    5.25
   4   6 -19   33.12    6.52
   4  -6 -19   34.63    6.38
   4   6 -18   -2.78    3.98
   4  -6 -18   -4.91    4.32
   4   6 -17   -2.67    4.08
   4  -6 -17    0.52    3.71
   4   6 -16   21.59    5.25
   4  -6 -16   18.18    4.67
   4   6 -15    0.98    3.45
   4  -6 -15   -1.44    3.47
   4   6 -15    3.26    1.45
   4   6 -14    0.91    3.37
   4  -6 -14   -2.23    3.44
   4   6 -14    0.33    1.29
   4   6 -13   46.51    3.85
   4   6 -13   49.99    6.22
   4  -6 -13   47.78    6.02
   4   6 -12   -0.48    1.32
   4   6 -12    1.56    3.15
   4  -6 -12   -0.38    2.82
   4  -6 -11   52.47    3.98
   4  -6 -11   67.83    4.45
   4   6 -11   57.39    4.28
   4   6 -11   51.01    5.88
   4  -6 -11   54.52    6.01
   4   6 -11   51.73    4.19
   4  -6 -10    9.31    1.55
   4   6 -10   13.27    1.89
   4  -6 -10    6.93    1.67
   4   6 -10    5.72    2.85
   4  -6 -10   10.82    3.20
   4   6 -10    9.34    1.73
   4   6  -9   31.51    2.32
   4  -6  -9   29.35    2.64
   4  -6  -9   29.08    2.65
   4   6  -9   34.61    2.82
   4   6  -9   28.93    4.26
   4  -6  -9   28.81    4.04
   4   6  -8   38.51    2.93
   4  -6  -8   49.60    3.53
   4   6  -8   46.63    3.36
   4  -6  -8   51.64    3.42
   4   6  -8   44.28    2.71
  -4   6   8   48.79    3.05
  -4   6   7   49.04    3.20
   4   6  -7   41.69    3.08
   4  -6  -7   51.49    3.62
   4  -6  -7   54.18    3.40
   4   6  -7   43.04    3.23
   4  -6  -7   48.24    4.56
   4  -6  -6   26.71    2.36
   4   6  -6   37.64    2.49
   4   6  -6   36.42    2.50
  -4   6   6   29.70    2.38
   4  -6  -6   25.51    3.44
   4   6  -6   35.91    2.50
   4  -6  -6   25.35    2.54
   4  -6  -5   92.24    5.27
   4   6  -5   86.62    5.17
   4  -6  -5   82.76    5.52
   4   6  -5   90.29    5.23
   4  -6  -5   92.71    6.58
  -4   6   5   93.69    5.41
   4  -6  -4   19.11    2.04
   4  -6  -4   21.98    3.06
  -4   6   4   23.72    2.09
   4  -6  -4   22.45    1.91
   4   6  -4   25.45    1.93
  -4   6   3   27.90    3.48
   4  -6  -3   22.80    2.28
   4  -6  -3   23.64    2.04
   4  -6  -3   24.07    3.07
   4   6  -3   29.32    2.07
  -4   6   3   20.94    1.80
  -4  -6   3   27.80    1.93
  -4   6   2  147.85    7.61
   4  -6  -2  150.00    7.89
   4   6  -2  135.66    7.71
   4  -6  -2  143.20    8.93
  -4  -6   2  137.92    7.62
  -4   6   2  146.83    9.17
  -4  -6   1   31.60    2.09
  -4   6   1   22.56    1.86
  -4   6   1   31.92    3.23
   4  -6  -1   25.69    3.01
   4   6  -1   25.98    2.14
   4  -6  -1   25.28    2.24
   4  -6   0   19.78    2.06
   4  -6   0   24.38    2.18
  -4   6   0   20.54    2.48
   4  -6   0   16.80    1.98
   4   6   0   13.55    1.79
  -4   6   0   22.47    1.66
  -4  -6   0   13.65    1.54
   4  -6   1  159.15    8.97
   4   6   1  157.21    8.79
   4  -6   1  151.92    8.76
  -4   6  -1  166.77    9.10
  -4   6  -1  141.82    8.28
   4  -6   1  141.60    8.79
  -4  -6  -1  168.67    8.50
   4  -6   2  177.26    9.69
   4   6   2  143.20    9.25
   4  -6   2  176.82    9.26
  -4   6  -2  176.69    9.29
  -4   6  -2  164.19    8.92
  -4  -6  -2  147.63    8.90
   4  -6   2  159.94    9.31
   4  -6   3  158.52    7.97
  -4   6  -3  139.44    7.79
  -4  -6  -3  111.70    7.64
   4  -6   3  141.97    8.14
   4  -6   3  151.22    8.66
   4   6   3  117.82    8.14
   4  -6   4   49.96    3.41
  -4   6  -4   43.77    3.50
  -4  -6  -4   40.33    3.51
   4  -6   4   48.80    4.40
   4   6   4   36.42    3.84
   4  -6   5   18.04    3.06
   4   6   5   17.89    2.94
   4  -6   5   17.98    1.95
  -4   6  -5   18.05    2.37
   4  -6   5   17.81    2.36
  -4  -6  -5   17.18    2.43
   4   6   6   26.33    3.82
  -4  -6  -6   31.40    3.38
   4  -6   6   34.55    2.76
   4  -6   6   40.94    4.47
  -4   6  -6   33.00    3.42
  -4   6  -7   76.81    6.12
  -4  -6  -7   90.17    6.43
   4  -6   7   80.13    5.21
   4  -6   7   82.48    7.32
   4   6   7   99.43    7.36
   4  -6   8   35.58    3.01
   4   6   8   45.53    5.30
  -4  -6  -8   40.17    4.24
  -4   6  -8   45.36    4.37
   4  -6   8   41.22    5.25
   4  -6   9    4.86    1.33
  -4   6  -9    3.45    2.32
  -4  -6  -9    3.95    2.30
   4  -6  10   17.74    1.96
  -4   6 -10   23.85    3.65
  -4  -6 -10   15.57    3.45
  -4   6 -11    6.77    3.02
  -4  -6 -11    2.71    2.74
   4   6  11    5.96    3.06
   4  -6  11    6.40    1.30
  -4   6 -12   -1.40    2.70
  -4  -6 -12    4.40    3.00
   4   6  12    2.69    3.02
  -4   6 -13   16.69    4.01
  -4  -6 -13   19.31    4.05
   4   6  13   10.16    3.58
  -4   6 -14    2.04    3.09
   4   6  14    4.79    3.48
  -4  -6 -14    3.79    3.42
  -4   6 -15   17.85    4.56
  -4  -6 -15   18.39    4.56
   4   6  15   22.31    5.04
  -4  -6 -16    1.90    3.54
  -4   6 -16    1.38    3.62
   4   7 -19   -0.57    4.49
   4   7 -18   50.81    7.49
   4   7 -17    2.56    4.45
   4  -7 -17   -1.50    4.20
   4   7 -16    4.90    3.86
   4  -7 -16    9.58    4.26
   4   7 -15   14.55    4.52
   4  -7 -15   12.82    4.23
   4   7 -15   15.15    2.36
   4   7 -14    6.68    3.83
   4  -7 -14    9.18    3.75
   4   7 -14    5.74    1.72
   4   7 -13   21.11    4.48
   4  -7 -13   24.96    4.61
   4   7 -13   19.22    2.54
   4   7 -12   -2.65    3.29
   4  -7 -12    0.75    2.88
   4   7 -12    1.46    1.48
   4  -7 -11  112.23    6.73
   4   7 -11  107.48    6.71
   4   7 -11  105.22    8.57
   4  -7 -11  106.05    8.49
   4   7 -11   95.24    6.79
   4  -7 -10   24.49    2.61
   4   7 -10   27.13    2.69
  -4   7  10   25.84    2.13
   4   7 -10   35.59    4.48
   4   7 -10   27.25    2.90
   4  -7 -10   23.60    3.91
   4  -7  -9  235.85   13.82
   4   7  -9  273.43   13.75
  -4   7   9  270.05   13.42
   4   7  -9  237.82   14.06
   4   7  -9  269.95   15.70
   4  -7  -9  229.85   15.19
  -4   7   8   45.28    3.09
   4  -7  -8   42.24    3.18
   4  -7  -8   37.46    3.30
   4   7  -8   39.76    3.00
   4   7  -8   44.22    3.16
   4   7  -8   43.95    4.60
   4  -7  -8   40.79    4.39
   4  -7  -7   48.13    3.18
   4   7  -7   40.81    3.03
   4   7  -7   35.09    2.95
  -4   7   7   48.89    3.24
   4  -7  -7   42.23    3.37
   4   7  -6   -0.29    0.91
   4  -7  -6   -0.43    0.92
   4  -7  -6    1.00    0.96
  -4   7   6    0.75    0.94
   4   7  -6    0.82    0.89
   4   7  -6    1.88    1.05
   4  -7  -5    8.14    1.49
   4   7  -5   16.34    1.69
   4  -7  -5    8.49    1.32
   4  -7  -5    8.77    2.40
  -4   7   5    8.74    1.48
   4   7  -5   11.34    1.36
   4   7  -4   13.04    1.65
   4  -7  -4    9.16    1.60
   4  -7  -4   10.83    1.40
   4  -7  -4   12.47    2.53
   4   7  -4   14.05    1.43
  -4   7   4   13.78    1.72
   4   7  -3  225.49   12.48
  -4   7   3  243.90   14.16
   4  -7  -3  225.12   12.74
   4  -7  -3  242.93   12.18
   4   7  -3  217.31   12.04
   4  -7  -3  246.57   13.63
  -4   7   3  254.57   12.80
   4   7  -2  276.50   14.92
   4   7  -2  265.87   14.46
  -4   7   2  282.94   16.12
   4  -7  -2  295.26   14.65
   4  -7  -2  305.90   15.97
  -4   7   2  278.49   15.10
  -4   7   2  288.05   14.27
  -4  -7   2  276.68   14.30
   4  -7  -1   35.57    2.60
   4  -7  -1   33.38    2.78
   4   7  -1   23.97    2.27
  -4  -7   1   26.74    2.02
   4  -7  -1   26.24    3.16
  -4   7   1   31.27    2.04
  -4   7   1   27.82    3.33
   4   7   0    2.44    1.16
   4  -7   0    2.65    1.29
  -4   7   0    7.74    2.11
  -4  -7   0    3.67    0.84
   4  -7   0    4.99    1.32
   4  -7   0    2.92    1.79
  -4   7   0    3.95    0.79
   4   7   1  212.96   13.18
   4  -7   1  271.11   13.57
  -4   7  -1  256.37   13.74
   4  -7   1  247.02   13.85
  -4   7  -1  257.58   12.81
  -4  -7  -1  233.44   12.81
   4  -7   1  270.35   13.59
  -4   7  -2    4.36    1.02
  -4  -7  -2    3.35    1.08
   4  -7   2    5.63    1.27
   4  -7   2    3.89    1.83
   4   7   2    1.67    1.47
  -4   7  -2    2.22    1.41
   4  -7   2    2.80    1.60
   4  -7   3  114.87    6.60
  -4   7  -3  104.49    6.28
  -4  -7  -3  108.29    6.39
   4  -7   3  105.75    7.10
   4   7   3   98.08    6.87
   4  -7   4   19.69    2.12
   4  -7   4   15.15    2.80
   4   7   4   19.39    2.83
  -4   7  -4   18.27    2.11
  -4  -7  -4   18.24    2.17
   4  -7   5    3.57    2.42
   4   7   5    5.10    2.43
   4  -7   5    7.99    1.44
  -4   7  -5    7.57    1.76
  -4  -7  -5    7.16    1.81
   4  -7   6  111.58    6.43
  -4  -7  -6  101.31    6.92
  -4   7  -6   93.68    6.66
   4   7   6   97.72    7.67
  -4   7  -7    1.51    1.70
  -4  -7  -7    1.65    1.72
   4  -7   7    3.90    1.29
   4   7   7    3.22    2.73
   4  -7   8    3.67    1.23
  -4   7  -8    7.14    2.34
  -4  -7  -8    8.29    2.37
   4   7   8    9.49    3.33
   4  -7   9   72.92    4.85
  -4   7  -9   75.42    6.25
  -4  -7  -9   80.50    6.50
   4  -7  10    8.65    1.53
  -4   7 -10    0.85    2.41
  -4  -7 -10    4.78    2.63
  -4  -7 -11   78.05    6.98
  -4   7 -11   71.19    6.66
  -4  -7 -12    1.07    2.79
  -4   7 -12    0.34    2.60
  -4  -7 -13    1.91    3.01
  -4   7 -13    4.75    3.27
   4   7  13   10.52    3.87
  -4   7 -14    3.55    3.20
  -4  -7 -14   -1.65    3.31
   4   7  14   -0.46    3.28
  -4   7 -15    2.53    3.72
  -4   7 -16   -1.80    3.80
   4   8 -17   -0.50    3.98
   4   8 -16   15.32    4.67
   4   8 -15   -0.88    3.20
   4   8 -15   -0.42    1.63
   4   8 -14    5.41    3.67
   4   8 -14    2.69    1.75
   4   8 -13   -2.35    3.35
   4   8 -13   -0.79    1.45
   4   8 -12   -2.57    3.00
   4   8 -12   -0.61    1.63
   4   8 -11    9.74    3.35
   4   8 -11   15.74    2.44
   4  -8 -10   57.84    4.45
  -4   8  10   63.95    4.02
   4   8 -10   55.72    5.66
   4   8 -10   55.46    4.69
   4   8  -9   26.93    2.41
  -4   8   9   22.71    2.22
   4  -8  -9   19.58    2.44
   4   8  -9   20.43    2.70
   4   8  -9   17.80    3.37
   4  -8  -8   14.41    2.01
  -4   8   8   13.56    1.75
   4   8  -8    9.89    1.61
   4   8  -8   11.60    2.81
   4  -8  -7   15.02    2.02
   4   8  -7   11.48    1.71
   4   8  -7   11.16    1.56
   4   8  -7   16.61    2.89
  -4   8   7   15.67    1.86
   4  -8  -7   11.59    2.53
   4  -8  -6   94.81    6.26
   4   8  -6  107.24    6.09
   4   8  -6   98.40    5.52
  -4   8   6   99.64    6.11
   4   8  -6   96.60    5.48
   4   8  -6   97.31    6.82
   4  -8  -6   87.84    6.59
   4   8  -6   94.21    5.59
   4   8  -5   44.17    3.10
   4   8  -5   43.94    2.87
   4  -8  -5   34.43    3.30
  -4   8   5   41.35    3.37
  -4   8   4   42.13    3.24
   4  -8  -4   36.02    3.22
   4   8  -4   32.85    2.45
   4  -8  -4   34.70    3.97
  -4   8   3   77.33    6.61
   4   8  -3   78.15    4.46
  -4   8   3   68.23    5.09
   4  -8  -3   79.60    5.94
   4   8  -2  472.93   25.19
  -4   8   2  511.53   27.24
   4  -8  -2  525.28   26.73
  -4   8   2  558.77   26.29
  -4   8   1    5.89    2.53
   4  -8  -1    5.60    1.49
   4   8  -1    9.64    1.33
  -4   8   1    4.05    0.80
   4  -8  -1   11.39    2.54
  -4  -8   1   10.09    1.00
  -4   8   1    4.78    1.50
   4  -8   0   60.44    4.11
  -4   8   0   59.34    3.11
  -4   8   0   47.56    4.50
   4  -8   0   52.40    4.45
   4   8   0   37.17    3.33
   4   8   1    3.94    1.49
  -4   8  -1    1.05    0.77
  -4   8  -1    2.14    1.85
   4  -8   1    3.07    1.27
   4  -8   1    5.04    1.96
   4   8   2   16.08    2.25
  -4   8  -2   12.90    2.19
  -4   8  -2   10.39    1.38
   4  -8   2   14.05    1.90
  -4  -8  -2   19.27    1.67
   4  -8   3   49.20    3.61
  -4   8  -3   43.20    3.06
  -4  -8  -3   41.23    3.14
   4   8   3   35.19    3.73
   4   8   4   23.98    3.26
   4  -8   4   29.37    2.75
  -4   8  -4   28.86    2.53
  -4  -8  -4   24.93    2.59
   4  -8   5   17.52    2.21
  -4   8  -5   18.69    2.25
   4   8   5   18.61    3.11
   4  -8   6    0.97    1.12
  -4   8  -6    3.19    1.62
   4   8   6    3.11    2.52
   4  -8   7   15.07    1.99
  -4   8  -7    6.92    2.05
   4   8   7   15.57    3.46
   4  -8   8    3.80    1.41
  -4   8  -8    6.96    2.15
   4   8   8    1.38    2.60
   4  -8   9   21.15    2.33
   4   8   9   20.70    4.05
  -4   8  -9   16.16    2.92
  -4   8 -10   66.46    5.91
   4   8  10   62.04    6.60
  -4   8 -11   11.64    3.13
   4   8  11   14.45    4.11
  -4   8 -12    3.84    3.03
  -4   8 -13   -1.04    3.00
  -4   8 -14    6.76    3.56
   4   9 -15    1.18    1.89
   4   9 -14    2.07    1.84
   4   9 -13    7.51    2.13
   4   9 -12    0.23    1.63
   4   9 -11    7.82    2.12
   4   9 -10   -0.56    2.50
   4   9 -10   -0.87    1.62
  -4   9  10   -0.12    1.06
   4   9  -9   17.04    3.31
   4  -9  -9   22.10    2.66
  -4   9   9   22.30    2.34
   4   9  -9   21.15    2.87
   4   9  -8    6.60    2.43
   4  -9  -8    8.03    1.76
  -4   9   8    7.87    1.60
   4   9  -8    7.08    2.02
   4   9  -7   -0.75    1.82
   4  -9  -7    0.35    1.25
  -4   9   7    1.68    1.27
  -4   9   6    3.37    1.44
   4  -9  -6    2.06    1.39
   4   9  -6    2.54    1.70
   4  -9  -5   47.38    3.86
  -4   9   5   54.16    3.94
   4   9  -5   40.92    3.32
   4   9  -5   38.41    3.49
   4  -9  -4   68.19    5.07
  -4   9   4   90.77    5.41
   4   9  -4   72.04    4.84
   4   9  -4   60.81    4.56
  -4   9   3  201.36   12.87
  -4   9   3  182.86   11.18
   4   9  -3  217.56   11.25
   4  -9  -3  179.08   11.76
  -4   9   2  110.38    8.22
  -4   9   2  109.13    7.04
   4  -9  -2  105.86    7.53
   4   9  -2  110.82    7.07
   4  -9  -2  106.55    7.02
   4  -9  -1  106.72    6.96
   4   9  -1  116.50    7.30
  -4   9   1  103.65    7.00
  -4   9   1  107.98    7.86
  -4   9   0   36.72    3.97
   4   9   0   36.88    3.70
  -4   9   0   33.12    2.02
   4  -9   0   33.33    3.24
   4   9   1   24.27    3.27
   4  -9   1   29.60    2.92
  -4   9  -1   26.29    1.81
  -4   9  -1   31.74    3.41
  -4   9  -2   10.61    1.23
  -4   9  -2   11.05    2.23
   4   9   2   14.29    2.77
   4  -9   2    8.92    1.84
   4  -9   3   31.80    3.14
   4   9   3   32.98    4.07
  -4   9  -3   32.76    2.44
  -4   9  -4    2.82    1.20
   4   9   4    3.69    2.59
   4  -9   4    3.79    1.56
   4  -9   5    8.25    1.84
   4   9   5    0.91    2.30
  -4   9  -5    5.98    1.48
   4  -9   6    4.13    1.61
   4   9   6    3.56    2.83
  -4   9  -6    1.48    1.43
   4  -9   7   21.39    2.46
  -4   9  -7   20.69    2.66
   4   9   7   11.71    3.51
   4  -9   8   35.42    3.12
   4   9   8   27.17    4.54
   4  -9   9   -0.42    1.32
   4   9   9   -0.40    3.08
   4   9  10    7.98    3.91
   4   9  11   11.09    4.12
   4  10 -15   37.88    4.34
   4  10 -14    8.71    2.53
   4  10 -13    6.63    2.26
   4  10 -12    5.19    2.16
   4  10 -11    6.48    2.32
   4  10 -10    0.96    1.76
   4  10  -9    5.72    2.10
  -4  10   9    4.64    1.51
  -4  10   8    5.04    1.66
   4  10  -8    5.09    1.94
   4 -10  -7    1.36    1.37
  -4  10   7   -0.32    1.37
   4  10  -7   -0.46    1.68
   4 -10  -6   10.69    2.17
  -4  10   6   14.97    2.20
   4 -10  -5  164.82   10.18
  -4  10   5  171.14   10.06
  -4  10   4   -0.35    3.42
  -4  10   4    2.32    1.55
  -4  10   3    1.83    1.56
  -4  10   3    1.58    3.23
   4  10  -3    2.64    1.76
   4 -10  -2   36.61    3.61
  -4  10   2   36.94    4.93
   4  10  -2   48.05    4.11
  -4  10   2   41.06    3.75
   4  10  -1    4.15    1.98
   4 -10  -1    2.01    1.53
  -4  10   1    6.05    2.91
  -4  10   1    0.39    1.46
   4 -10   0   18.97    2.56
  -4  10   0   17.18    3.24
   4  10   0   18.05    2.93
   4 -10   1    3.92    1.58
  -4  10  -1    2.82    2.32
   4  10   1    3.75    2.27
   4 -10   2   27.54    3.05
  -4  10  -2   32.99    3.33
   4  10   2   28.98    3.96
   4 -10   3   37.75    3.44
   4  10   3   30.43    4.29
   4 -10   4   39.37    3.55
   4  10   4   25.66    4.22
   4 -10   5   90.93    6.35
   4  10   5  103.18    8.06
   4 -10   6   41.23    3.69
   4  10   6   40.84    5.17
   4 -10   7   14.69    2.29
   4  10   7   12.06    3.90
   4 -10   8   56.28    4.40
   4  10   8   53.73    6.38
   4  10   9    1.27    3.36
   4  10  10   14.87    4.37
   4  11 -12   16.21    3.02
   4  11 -11   75.31    6.32
   4  11 -10   14.83    3.00
   4  11  -9    1.83    2.16
   4  11  -8    0.78    1.73
  -4  11   8   -0.52    1.50
  -4  11   7    7.34    1.93
   4  11  -7    3.53    2.06
   4  11  -6    7.98    2.32
  -4  11   6    5.39    1.84
  -4  11   5    1.16    1.63
  -4  11   5   -2.00    4.08
   4 -11  -5    2.74    1.67
  -4  11   4   -1.19    1.80
  -4  11   4   -1.48    4.05
   4 -11  -3    2.93    1.68
  -4  11   3    6.92    3.63
  -4  11   3    2.82    1.78
   4 -11  -2   11.62    2.33
  -4  11   2   11.09    3.66
  -4  11   2    9.57    2.12
   4 -11  -1    9.46    2.16
  -4  11   1    7.20    3.19
  -4  11   1    5.15    1.81
   4  11  -1    3.06    2.33
   4 -11   0    3.25    1.83
   4  11   0    1.52    2.13
   4 -11   1    4.01    1.67
   4  11   1    6.30    2.61
   4  11   2    0.88    2.56
   4 -11   2    3.37    1.74
   4 -11   3   16.68    2.47
   4  11   3    5.71    3.04
   4 -11   4    1.17    1.60
   4  11   4    4.75    3.09
   4 -11   5   26.58    3.18
   4  11   5   30.01    4.83
   4 -11   6   23.11    2.98
   4  11   6   24.98    4.69
   4  11   7    4.47    3.57
   4 -11   7    8.19    2.16
   4  11   8   -0.43    3.47
   4  11   9   18.77    4.78
   4  12  -8    2.56    2.16
   4  12  -7    1.40    1.98
  -4  12   7    1.76    1.84
  -4  12   6    4.66    2.08
   4  12  -6    7.93    2.49
  -4  12   5   21.89    5.23
   4  12  -5   18.40    3.27
  -4  12   5   21.16    2.96
  -4  12   4    2.38    1.88
  -4  12   4   -4.98    4.24
  -4  12   3    4.18    3.54
  -4  12   3    3.56    1.96
  -4  12   2    3.90    1.96
   4 -12  -1   52.34    4.73
   4 -12   0    2.00    1.89
   4 -12   1   28.94    3.38
   4 -12   2   26.92    3.29
   4  12   2   23.30    4.22
   4 -12   3   17.61    2.76
   4  12   3   10.25    3.73
   4 -12   4    3.82    2.06
   4  12   4    6.05    3.64
   4 -12   5   16.72    2.80
   4  12   5   15.20    4.28
   4  12   6    1.27    3.50
   4  12   7    1.35    3.78
  -4  13   7   -1.51    5.32
  -4  13   6    2.45    1.99
  -4  13   5    2.30    2.04
  -4  13   4    0.47    1.76
   4  13   6   -0.46    4.01
   5   0 -20   -0.68    4.43
   5   0 -19   12.18    4.98
   5   0 -18   -3.03    4.09
   5   0 -17   29.90    5.78
   5   0 -16   -0.55    3.64
   5   0 -15   57.70    6.97
   5   0 -14   -1.45    2.99
   5   0 -13  189.12    9.66
   5   0 -13  193.75   11.56
   5   0 -12    2.37    0.59
   5   0 -12    1.58    1.90
   5   0 -11  490.83   23.80
   5   0 -11  512.55   23.22
   5   0 -11  422.26   21.69
   5   0 -10    0.13    1.13
  -5   0  10   -2.36    2.05
   5   0 -10    2.27    1.84
   5   0 -10    0.03    0.25
   5   0  -9  203.51   12.08
   5   0  -9  205.58   11.37
  -5   0   9  217.20   12.49
   5   0  -8   -0.44    1.05
  -5   0   8   -0.19    1.58
   5   0  -7    2.54    1.02
  -5   0   7    3.96    1.61
  -5   0   7    3.93    1.04
  -5   0   6    2.03    1.40
  -5   0   6    1.63    0.82
   5   0  -6    1.02    0.81
   5   0  -5  168.99    9.81
  -5   0   5  169.76    9.66
   5   0  -5  164.94    9.04
  -5   0   5  163.92    9.02
   5   0  -4    3.06    0.99
  -5   0   4    5.16    1.28
  -5   0   4    3.11    0.80
  -5   0   3   36.09    2.60
  -5   0   3   37.23    3.03
   5   0  -3   36.83    2.70
   5   0  -2    1.06    0.84
  -5   0   2    2.15    0.85
   5   0  -1  248.13   12.58
   5   0  -1  220.36   12.27
  -5   0   1  229.89   12.32
   5   0   0    3.71    1.15
  -5   0   0    3.80    1.05
  -5   0  -1  261.49   13.81
   5   0   1  254.21   13.92
   5   0   2    8.55    1.97
  -5   0  -2    6.92    1.54
  -5   0  -3 1821.15   89.10
   5   0   3 1771.41   89.29
   5   0   4    4.14    1.94
  -5   0  -4    1.37    1.18
   5   0   5    5.23    2.25
  -5   0  -5    1.63    1.51
   5   0   6    1.57    2.06
  -5   0  -6    0.46    1.39
  -5   0  -7  503.95   27.72
   5   0   7  525.24   28.24
  -5   0  -8    0.28    1.89
  -5   0  -9   25.09    3.74
  -5   0 -10    1.01    2.20
  -5   0 -11   40.76    5.07
  -5   0 -12   -2.35    2.65
  -5   0 -13   41.09    5.40
  -5   0 -14    4.03    3.20
  -5   0 -15   70.02    7.46
  -5   0 -16    5.54    3.68
   5  -1 -20    1.35    4.44
   5  -1 -19   24.29    5.94
   5  -1 -18    6.03    4.27
   5  -1 -17    8.58    4.06
   5  -1 -16    7.61    3.65
   5  -1 -15   30.42    5.49
   5   1 -14   -0.20    1.94
   5  -1 -14    2.41    3.26
   5  -1 -13  145.96    7.55
   5   1 -13  138.40    7.19
   5   1 -13  160.12    9.22
  -5  -1  13  159.73   10.04
   5  -1 -12   45.89    3.04
   5   1 -12   54.32    2.87
  -5  -1  12   53.61    5.07
   5   1 -12   51.05    3.09
   5   1 -12   51.51    4.37
   5  -1 -12   49.72    4.64
   5  -1 -11   65.33    3.80
   5   1 -11   71.77    5.23
   5  -1 -11   71.36    5.44
  -5  -1  11   67.04    5.47
   5  -1 -11   74.56    4.79
   5   1 -11   58.24    3.68
   5   1 -10   43.09    3.96
   5  -1 -10   53.48    4.51
   5  -1 -10   41.16    3.45
  -5  -1  10   48.58    4.26
  -5  -1   9  240.42   14.10
   5   1  -9  249.16   14.02
   5  -1  -9  244.39   14.27
   5  -1  -9  262.47   13.55
  -5   1   8   80.10    6.61
  -5  -1   8   94.67    6.29
   5  -1  -8   96.15    6.63
   5  -1  -8   98.05    5.78
  -5  -1   7  189.91   10.32
  -5  -1   7  186.99   10.77
  -5   1   7  178.04   11.20
   5  -1  -7  194.21   10.31
   5   1  -6   39.63    3.61
   5  -1  -6   33.13    2.74
  -5   1   6   36.04    3.65
  -5  -1   6   39.83    3.31
  -5  -1   6   43.54    2.95
   5  -1  -5   54.53    3.89
  -5  -1   5   61.30    4.32
  -5   1   5   64.37    4.78
   5   1  -5   57.87    4.49
  -5  -1   5   80.91    4.23
  -5   1   4  153.84    8.87
   5  -1  -4  140.93    8.13
   5   1  -4  159.38    8.72
  -5  -1   4  142.83    8.39
  -5  -1   4  153.09    8.18
  -5  -1   3   74.48    4.60
   5   1  -3   81.72    5.10
  -5   1   3   70.14    5.07
   5  -1  -3   76.10    5.21
   5  -1  -3   82.02    4.74
  -5   1   2  658.02   31.76
   5  -1  -2  666.06   31.41
   5  -1  -2  619.58   31.84
  -5  -1   2  572.17   31.26
   5  -1  -1  134.77    7.57
   5  -1  -1  116.41    7.11
  -5  -1   1  129.97    7.18
   5  -1   0  737.12   36.83
  -5  -1   0  757.53   36.69
   5  -1   0  697.34   36.74
   5  -1   1   25.45    2.59
  -5  -1  -1   31.31    2.52
   5  -1   1   28.09    2.63
   5  -1   2    6.82    1.78
  -5  -1  -2    6.10    1.41
   5  -1   3  233.67   13.47
  -5  -1  -3  243.93   13.33
   5  -1   4   91.10    6.09
  -5  -1  -4   68.10    5.25
  -5  -1  -5   -0.21    1.39
   5  -1   5    1.44    1.95
   5  -1   6    3.71    2.36
  -5  -1  -6    0.23    1.57
   5  -1   7   16.61    3.50
  -5  -1  -7   23.47    3.20
  -5  -1  -8   54.69    5.21
  -5  -1  -9   73.15    6.44
  -5  -1 -10   69.73    6.41
  -5  -1 -11   15.72    3.46
  -5  -1 -12   41.21    5.16
  -5  -1 -13    4.21    3.01
  -5  -1 -14    7.18    3.32
  -5  -1 -15   47.15    6.26
  -5  -1 -16    1.52    3.49
   5   1  16    1.18    3.23
   5   1  17   35.53    5.44
   5   2 -20   44.19    7.59
   5  -2 -20   54.12    8.08
   5   2 -19   15.50    5.55
   5  -2 -19    5.11    4.39
   5   2 -18  114.75   10.71
   5  -2 -18   94.66   10.07
   5   2 -17   21.36    5.14
   5  -2 -17   17.63    4.96
  -5  -2  16    6.88    3.18
   5   2 -16    4.38    3.63
   5  -2 -16   11.30    4.35
  -5  -2  15   23.13    3.92
   5   2 -15   32.11    5.53
   5  -2 -15   31.72    5.31
   5  -2 -14   33.52    2.40
  -5  -2  14   33.31    4.21
   5   2 -14   41.86    3.83
   5   2 -14   37.54    5.62
   5  -2 -14   26.48    4.82
   5  -2 -13  251.17   12.56
  -5  -2  13  257.88   14.39
   5   2 -13  223.08   12.54
   5   2 -13  258.95   13.77
   5   2 -12   52.80    3.55
   5  -2 -12   64.23    3.63
  -5  -2  12   55.58    4.93
   5   2 -12   56.25    4.51
   5  -2 -11   78.22    4.36
  -5  -2  11   65.21    5.40
   5   2 -11   71.17    5.27
   5  -2 -11   77.43    5.88
   5   2 -11   66.50    4.25
   5  -2 -11   78.92    5.16
   5   2 -11   75.95    5.12
   5  -2 -10  138.44    7.90
  -5  -2  10  148.00    8.99
   5   2 -10  148.11    8.87
   5  -2 -10  151.66    9.51
   5  -2 -10  140.89    8.52
   5   2 -10  168.38    8.76
  -5  -2   9   17.05    2.27
   5   2  -9   13.85    1.87
   5  -2  -9   13.70    1.38
   5  -2  -9   14.80    1.91
   5  -2  -9   13.71    2.55
   5  -2  -8   13.33    0.86
  -5  -2   8   16.16    2.24
   5  -2  -8   17.20    1.91
   5   2  -8    8.92    1.60
  -5   2   7   71.42    4.55
  -5  -2   7   74.75    4.59
  -5  -2   7   70.53    4.78
  -5   2   7   69.13    5.64
   5  -2  -7   66.56    4.50
   5   2  -7   73.60    4.59
  -5  -2   6  152.11    8.78
   5   2  -6  157.24    9.09
   5   2  -6  168.66    8.67
  -5   2   6  154.60    9.82
   5  -2  -6  146.55    8.55
  -5   2   6  160.94    8.65
  -5  -2   6  153.07    8.62
   5   2  -5  410.05   21.01
   5  -2  -5  422.80   20.66
   5   2  -5  396.56   20.58
  -5   2   5  383.92   21.58
  -5   2   5  458.61   20.74
  -5  -2   5  356.58   20.51
   5  -2  -4   70.71    3.90
   5   2  -4   53.02    3.69
   5   2  -4   57.30    4.09
  -5   2   4   48.11    4.28
  -5   2   4   66.53    3.78
  -5  -2   4   50.77    3.62
   5   2  -3    2.91    1.08
   5  -2  -3    3.49    1.69
   5   2  -3    3.08    1.35
  -5   2   3    4.54    0.91
  -5  -2   3    4.43    0.88
   5  -2  -3    4.80    1.14
  -5   2   2  319.13   15.76
  -5  -2   2  288.61   15.68
   5  -2  -2  288.59   16.32
   5  -2  -2  302.76   15.77
   5   2  -2  315.82   15.77
   5  -2  -1  354.74   18.29
   5  -2  -1  359.14   18.80
  -5   2   1  364.78   18.63
   5   2  -1  330.86   18.22
  -5   2   1  382.14   18.33
  -5  -2   1  344.26   18.23
   5  -2   0  128.51    7.86
   5  -2   0  132.59    7.73
  -5   2   0  134.29    7.55
  -5  -2   0  131.05    7.54
   5   2   0  136.45    7.71
   5   2   1  256.34   14.48
   5  -2   1  274.17   14.53
  -5   2  -1  287.77   14.43
  -5  -2  -1  252.32   14.33
   5  -2   1  285.15   14.70
  -5  -2  -2  307.03   15.97
   5  -2   2  277.23   16.06
   5   2   2  309.30   16.17
   5  -2   2  299.87   15.80
  -5   2  -2  291.16   15.85
   5  -2   3   72.69    5.65
   5   2   3   87.52    5.78
  -5   2  -3   76.79    5.40
  -5  -2  -3   81.81    5.50
   5  -2   4   60.77    5.05
   5   2   4   65.13    5.03
  -5   2  -4   62.98    4.64
  -5  -2  -4   51.14    4.41
   5  -2   5  159.32   10.93
   5   2   5  197.16   11.33
  -5   2  -5  169.73   10.70
  -5  -2  -5  187.90   10.85
   5   2   6   13.37    2.77
  -5   2  -6   14.46    2.44
  -5  -2  -6   13.40    2.53
   5  -2   6   13.45    2.92
  -5   2  -7   98.07    7.39
  -5  -2  -7  113.98    7.72
   5  -2   7   89.95    7.80
   5   2   7  109.94    8.10
  -5   2  -8   38.63    4.51
  -5  -2  -8   46.08    4.69
  -5  -2  -9   12.41    2.92
  -5   2  -9   11.89    2.87
  -5   2 -10    6.64    2.51
  -5  -2 -10    4.06    2.43
  -5   2 -11   52.11    5.71
  -5  -2 -11   53.59    5.66
  -5   2 -12   21.24    3.97
  -5  -2 -12   21.20    4.06
  -5   2 -13   14.94    4.02
  -5  -2 -13   13.06    3.80
  -5   2 -14    1.33    3.03
  -5  -2 -14    2.25    2.89
  -5   2 -15    9.88    4.00
  -5  -2 -15   10.47    4.04
  -5  -2 -16   68.65    7.82
   5   2  16   75.43    7.37
  -5   2 -16   66.43    7.83
   5   2  17    2.98    3.63
   5   3 -20   -1.35    4.61
   5  -3 -20    3.98    4.53
   5   3 -19   53.09    7.84
   5  -3 -19   43.29    7.26
   5   3 -18   34.60    6.71
   5  -3 -18   34.01    6.22
   5   3 -17  154.08   12.66
   5  -3 -17  139.76   12.23
   5   3 -16   90.96    9.11
   5  -3 -16   84.77    8.83
   5   3 -15   62.60    7.26
   5  -3 -15   39.16    6.10
   5  -3 -14  634.08   32.41
  -5  -3  14  732.75   34.10
   5   3 -14  632.97   32.54
   5   3 -14  699.53   37.05
   5  -3 -14  590.12   36.20
   5  -3 -13   32.19    2.40
   5   3 -13   30.74    2.46
  -5  -3  13   32.41    3.57
   5   3 -13   34.97    3.23
   5   3 -13   29.90    4.97
   5  -3 -13   15.53    4.23
   5  -3 -12   63.38    3.97
   5   3 -12   67.47    4.68
  -5  -3  12   68.92    5.04
   5   3 -12   55.94    3.97
   5  -3 -11   88.41    5.49
  -5  -3  11   93.48    6.31
   5   3 -11  106.44    6.35
   5   3 -11   98.39    5.66
   5  -3 -11   87.29    6.04
   5   3 -11  106.40    6.30
   5  -3 -10   96.25    5.82
  -5  -3  10  110.15    6.54
   5   3 -10  107.74    6.53
   5  -3 -10   95.04    7.24
   5  -3 -10   90.00    6.21
   5   3 -10  115.92    6.50
   5  -3  -9  106.96    6.66
  -5  -3   9  119.48    7.11
   5  -3  -9  131.21    7.19
   5   3  -9  124.16    7.13
   5  -3  -8    5.61    1.33
   5   3  -8    6.68    1.37
   5  -3  -8    8.56    1.19
  -5  -3   8    6.98    1.51
   5  -3  -7    2.34    0.52
  -5  -3   7    6.15    1.28
   5   3  -7    1.44    1.55
   5  -3  -7    4.86    1.94
   5  -3  -7    1.52    0.94
   5   3  -7    7.83    1.34
   5  -3  -6  305.29   15.31
   5  -3  -6  313.55   15.90
   5   3  -6  300.54   15.84
   5   3  -6  315.45   16.20
  -5   3   6  278.88   17.16
  -5   3   6  323.12   15.96
  -5  -3   6  288.46   15.87
   5  -3  -5   36.85    2.90
   5   3  -5   45.03    3.02
   5  -3  -5   41.46    2.60
   5   3  -5   44.38    3.35
  -5   3   5   41.53    2.90
  -5  -3   5   39.53    2.89
  -5   3   4    4.54    0.95
  -5  -3   4    2.24    0.84
   5  -3  -4    3.79    1.04
   5   3  -4    2.00    1.37
   5   3  -4    1.53    0.94
  -5  -3   3   43.99    2.99
   5  -3  -3   38.92    3.03
   5   3  -3   49.09    3.13
  -5   3   3   39.84    2.90
  -5   3   3   46.23    3.84
  -5   3   2  303.66   14.46
  -5  -3   2  260.81   14.36
  -5   3   2  285.04   15.17
   5  -3  -2  253.63   15.17
   5  -3  -2  295.69   14.54
   5   3  -2  259.32   14.37
   5   3  -1   46.93    2.96
   5  -3  -1   37.39    3.51
   5  -3  -1   26.46    2.59
  -5   3   1   37.63    3.22
  -5   3   1   26.24    2.45
  -5  -3   1   46.59    2.89
  -5   3   0   23.16    2.36
   5  -3   0   23.97    2.35
   5   3   0   20.65    2.20
   5  -3   0   21.18    2.67
  -5   3   0   23.55    2.04
  -5  -3   0   17.32    1.94
   5  -3   1  877.20   43.30
   5   3   1  848.27   43.16
   5  -3   1  850.11   43.23
  -5   3  -1  924.02   43.04
  -5  -3  -1  799.86   42.94
   5  -3   2  298.07   16.31
   5  -3   2  296.69   16.01
   5   3   2  297.29   16.21
  -5   3  -2  309.56   16.03
  -5  -3  -2  295.43   16.00
   5  -3   3   31.18    3.17
   5  -3   3   24.99    2.62
   5   3   3   16.45    2.62
  -5  -3  -3   14.86    2.17
  -5   3  -3   33.63    2.78
   5  -3   4  297.03   16.48
   5   3   4  280.90   16.28
  -5   3  -4  294.50   15.94
  -5  -3  -4  273.79   15.90
   5  -3   4  300.28   15.56
   5   3   5   28.29    3.63
   5  -3   5   23.10    3.41
  -5  -3  -5   31.24    3.18
  -5   3  -5   24.32    2.98
   5  -3   6   13.12    3.05
   5   3   6   14.21    3.06
  -5   3  -6   14.99    2.50
  -5  -3  -6   17.10    2.66
   5  -3   7    0.31    2.43
   5   3   7    0.30    2.44
  -5   3  -7   -0.49    1.69
  -5  -3  -7    0.77    1.73
  -5  -3  -8   39.48    4.29
  -5   3  -8   31.23    4.00
  -5   3  -9   63.73    6.07
  -5  -3  -9   78.68    6.57
  -5   3 -10  183.66   11.87
  -5  -3 -10  159.24   11.57
  -5   3 -11   63.97    6.16
  -5  -3 -11   52.67    5.95
  -5  -3 -12   18.40    3.89
  -5   3 -12    6.51    3.08
  -5   3 -13    7.38    3.21
  -5  -3 -13   15.11    3.76
  -5   3 -14    5.70    3.45
  -5  -3 -14    4.03    3.30
  -5  -3 -15    4.74    3.50
  -5   3 -15    4.67    3.48
  -5   3 -16   -1.98    4.01
  -5  -3 -16   -1.51    3.51
   5   3  16    4.65    3.54
   5   4 -20   -0.66    4.59
   5  -4 -20   -0.64    4.92
   5   4 -19   15.42    5.96
   5  -4 -19   13.83    5.07
   5   4 -18   10.95    4.94
   5  -4 -18   16.69    5.29
   5   4 -17   77.09    8.96
   5  -4 -17   72.65    8.42
   5   4 -16   22.21    5.32
   5  -4 -16   23.33    5.01
   5   4 -15   56.79    7.26
   5  -4 -15   55.06    6.95
   5  -4 -14   12.74    1.55
   5   4 -14    6.99    1.44
   5   4 -14    5.83    3.81
   5  -4 -14    7.09    3.83
   5   4 -13   91.85    5.73
   5  -4 -13   91.59    5.54
  -5  -4  13   99.25    6.22
   5   4 -13   98.80    8.86
   5  -4 -13   71.80    7.99
   5  -4 -12   99.32    5.99
  -5  -4  12  101.10    6.40
   5   4 -12  108.91    6.37
   5   4 -12   99.94    6.17
   5  -4 -11    3.07    1.45
   5   4 -11    5.50    1.63
   5  -4 -11    4.52    1.08
  -5  -4  11    4.12    1.45
   5   4 -11    4.04    1.49
   5   4 -11    4.35    1.18
   5  -4 -10   13.95    1.64
  -5  -4  10   18.49    2.02
   5   4 -10   18.40    2.15
   5  -4 -10   18.09    2.15
   5   4 -10   18.56    2.22
   5  -4  -9  317.96   16.97
   5  -4  -9  315.91   17.15
   5   4  -9  345.33   17.27
   5  -4  -9  332.70   18.49
   5  -4  -8    6.67    1.37
   5   4  -8    7.97    1.44
   5  -4  -8    4.16    0.99
   5  -4  -8    5.33    2.27
   5  -4  -7    9.50    1.29
   5   4  -7    6.54    1.70
   5  -4  -7    8.42    2.39
   5  -4  -7    9.23    1.41
   5   4  -7    4.72    1.21
   5   4  -6    5.58    1.59
  -5   4   6    3.54    1.00
  -5  -4   6    1.94    0.93
   5  -4  -6    1.62    1.00
   5   4  -6    2.05    0.95
   5  -4  -6    2.60    1.84
   5  -4  -6    1.73    0.65
   5  -4  -6    1.29    0.77
   5  -4  -5   58.90    3.69
   5   4  -5   47.62    3.50
   5   4  -5   54.23    3.82
  -5   4   5   59.66    3.61
  -5  -4   5   44.86    3.43
   5  -4  -5   59.71    3.37
  -5   4   5   49.99    4.77
   5  -4  -4  288.66   15.74
  -5   4   4  324.90   17.39
  -5   4   4  287.48   15.82
  -5  -4   4  318.85   15.96
   5   4  -4  349.33   16.30
   5  -4  -4  286.88   15.93
   5   4  -4  336.30   16.02
   5  -4  -3  157.72    8.44
  -5  -4   3  143.93    8.43
  -5   4   3  161.36    8.47
  -5   4   3  163.77    9.66
   5  -4  -3  158.84    8.63
   5   4  -3  156.17    8.55
  -5   4   2  270.75   13.96
  -5  -4   2  275.00   14.02
  -5   4   2  286.72   15.07
   5  -4  -2  248.56   13.96
   5  -4  -2  278.02   14.18
   5   4  -2  265.86   14.06
  -5   4   1  147.72    8.39
   5  -4  -1  133.55    7.65
   5  -4  -1  135.58    7.82
   5  -4  -1  129.44    8.56
   5   4  -1  137.17    7.74
  -5   4   1  141.02    7.58
  -5  -4   1  131.56    7.59
   5  -4   0  126.60    7.10
   5  -4   0  109.72    7.42
  -5   4   0  125.81    7.30
   5   4   0  107.97    6.83
   5  -4   0  126.61    6.90
  -5   4   0  124.97    6.78
  -5  -4   0  104.03    6.71
   5  -4   1  129.63    7.90
  -5   4  -1  134.25    7.77
   5  -4   1  126.65    8.04
   5   4   1  136.58    7.85
   5  -4   1  128.41    7.51
  -5   4  -1  122.89    7.43
  -5  -4  -1  134.89    7.59
   5  -4   2   22.07    2.69
   5   4   2   20.64    2.59
  -5   4  -2   20.33    2.19
   5  -4   2   26.78    2.82
  -5  -4  -2   19.41    2.17
   5  -4   2   27.41    2.37
  -5   4  -3   38.50    3.46
   5  -4   3   42.17    4.03
   5   4   3   44.35    3.98
   5  -4   3   46.13    3.76
  -5  -4  -3   47.52    3.68
   5  -4   3   46.87    3.43
   5  -4   4  166.86   10.09
   5   4   4  139.91    9.64
  -5  -4  -4  148.77    9.37
   5  -4   4  155.44    9.13
  -5   4  -4  170.50    9.50
   5  -4   4  158.14    9.06
  -5   4  -5   27.61    3.17
  -5  -4  -5   37.69    3.57
   5  -4   5   32.00    3.07
   5  -4   5   36.68    4.16
   5   4   5   38.67    4.01
   5  -4   6  168.13    9.28
  -5  -4  -6  156.96    9.95
   5  -4   6  147.72   10.48
   5   4   6  152.79   10.38
  -5   4  -6  153.45    9.81
  -5  -4  -7   63.42    5.51
   5  -4   7   68.81    4.82
  -5   4  -7   61.13    5.38
   5  -4   7   66.87    6.29
   5   4   7   65.27    6.17
  -5  -4  -8    2.24    2.09
  -5   4  -8    5.62    2.28
  -5   4  -9  136.84    9.32
  -5  -4  -9  116.87    9.06
  -5   4 -10  225.50   13.67
  -5  -4 -10  191.81   13.37
  -5   4 -11    1.39    2.83
  -5  -4 -11    1.44    2.66
  -5   4 -12   24.48    4.31
  -5  -4 -12   18.60    4.05
  -5   4 -13   17.81    4.18
  -5  -4 -13    9.15    3.61
  -5   4 -14   22.93    4.51
  -5  -4 -14   23.48    4.88
  -5   4 -15   -1.38    3.52
  -5  -4 -15   -3.29    3.79
   5   4  15    0.85    3.17
  -5  -4 -16   -1.50    3.84
  -5   4 -16   -0.49    3.83
   5   5 -19    1.26    4.55
   5  -5 -19   -4.30    4.43
   5   5 -18   -1.21    4.33
   5  -5 -18    0.59    3.95
   5   5 -17   27.33    5.90
   5  -5 -17   17.78    5.04
   5   5 -16   34.88    5.94
   5  -5 -16   27.15    5.53
   5   5 -15    0.72    1.22
   5   5 -15   -2.03    3.98
   5  -5 -15   -3.45    3.77
   5   5 -14   69.84    4.85
   5   5 -14   74.34    7.89
   5  -5 -14   67.43    7.52
   5   5 -13   15.97    2.11
   5  -5 -13   16.36    1.87
   5   5 -13   14.91    4.23
   5  -5 -13   10.12    3.62
   5   5 -12    6.24    1.47
   5   5 -12    7.90    1.51
   5   5 -12    9.20    3.63
   5  -5 -12    8.94    3.40
   5  -5 -12    8.62    1.40
   5  -5 -11    4.60    1.18
   5   5 -11    2.75    1.56
   5  -5 -11    2.58    1.44
   5   5 -11    2.97    1.26
   5   5 -11    2.12    1.11
   5   5 -10  230.06   12.37
   5  -5 -10  253.70   13.06
   5   5 -10  243.94   12.81
   5  -5 -10  246.34   13.19
   5   5 -10  243.54   13.19
   5  -5  -9   42.35    3.24
   5   5  -9   46.33    3.46
   5  -5  -9   43.96    3.42
   5  -5  -8   13.82    1.76
   5   5  -8   28.47    2.32
   5  -5  -8   18.45    3.18
   5  -5  -8   12.98    1.79
   5  -5  -7   19.71    2.04
   5  -5  -7   24.23    2.21
   5   5  -7   24.52    2.17
   5   5  -7   23.16    2.35
   5  -5  -7   22.05    3.27
   5  -5  -6   14.42    1.65
   5   5  -6   11.53    1.78
   5   5  -6    9.81    1.46
   5  -5  -6    9.92    2.50
   5  -5  -6   11.40    1.53
   5   5  -5  453.04   23.56
   5  -5  -5  456.15   23.84
  -5   5   5  470.29   25.41
   5  -5  -5  446.13   24.93
  -5   5   5  487.04   23.61
  -5  -5   5  456.65   23.59
   5   5  -5  469.72   23.73
   5  -5  -5  472.13   23.64
  -5   5   4  242.92   14.58
   5  -5  -4  232.52   13.36
   5  -5  -4  240.95   14.41
  -5   5   4  260.41   13.11
  -5  -5   4  259.86   13.15
   5  -5  -4  242.42   13.10
   5  -5  -4  260.26   13.25
   5   5  -4  255.62   13.18
   5  -5  -3  245.42   12.12
  -5   5   3  235.97   13.19
  -5   5   3  231.00   11.66
   5  -5  -3  226.54   11.83
   5   5  -3  197.59   11.65
  -5  -5   3  213.76   11.66
   5  -5  -3  222.34   11.82
   5  -5  -2   51.38    3.32
  -5   5   2   50.57    3.03
  -5  -5   2   34.85    2.85
  -5   5   2   44.84    4.00
   5  -5  -2   52.30    3.30
   5   5  -2   34.88    2.94
  -5   5   1  875.77   43.78
  -5  -5   1  887.27   43.85
   5  -5  -1  884.74   44.09
   5  -5  -1  880.41   44.13
  -5   5   1  907.39   44.82
   5   5  -1  870.32   44.01
  -5   5   0   16.79    2.22
   5   5   0   17.10    1.99
   5  -5   0   11.61    1.87
  -5   5   0   11.29    1.46
  -5  -5   0   15.17    1.65
   5  -5   0   11.83    1.66
  -5   5  -1   19.34    2.33
   5  -5   1   18.05    2.38
   5  -5   1   19.30    2.78
  -5   5  -1   18.80    1.93
  -5  -5  -1   23.62    2.14
   5  -5   1   22.30    2.18
   5   5   1   19.33    2.28
   5  -5   2  181.65    9.68
   5   5   2  140.06    9.11
   5  -5   2  152.85    8.92
   5  -5   2  153.32    9.35
  -5   5  -2  172.21    8.96
  -5  -5  -2  143.93    8.84
   5  -5   3   29.89    3.31
   5   5   3   20.73    2.82
   5  -5   3   28.49    2.60
   5  -5   3   27.23    2.99
  -5   5  -3   27.16    2.57
  -5  -5  -3   23.46    2.54
  -5   5  -4  174.79   10.54
  -5  -5  -4  196.41   10.85
   5  -5   4  185.37   10.61
   5  -5   4  181.15   11.27
   5   5   4  175.95   11.05
   5  -5   5  145.93    8.42
  -5   5  -5  140.35    8.60
  -5  -5  -5  131.58    8.67
   5  -5   5  138.06    9.44
   5   5   5  126.22    9.06
  -5   5  -6   50.44    4.41
  -5  -5  -6   55.21    4.66
   5  -5   6   51.51    4.17
   5  -5   6   53.93    5.37
   5   5   6   53.10    5.25
   5  -5   7    2.63    2.75
   5   5   7    2.09    2.63
  -5  -5  -7    5.55    2.13
  -5   5  -7    0.92    1.88
   5  -5   7    3.95    1.91
  -5   5  -8    7.75    2.55
  -5  -5  -8    9.80    2.71
  -5   5  -9   45.72    5.06
  -5  -5  -9   54.09    5.26
  -5   5 -10  214.14   13.54
  -5  -5 -10  207.05   13.62
  -5   5 -11    0.34    2.65
  -5  -5 -11   -0.36    2.65
  -5  -5 -12    0.38    2.71
  -5   5 -12    0.37    2.80
  -5   5 -13    4.37    3.35
  -5  -5 -13   -0.41    2.98
  -5   5 -14    0.85    3.07
  -5  -5 -14   -4.39    3.81
   5   5  14    0.43    3.10
  -5   5 -15   16.76    4.63
  -5  -5 -15    9.32    4.43
   5   5  15   18.20    4.45
   5   6 -19   23.73    6.25
   5  -6 -19   22.47    5.92
   5   6 -18    1.79    4.60
   5  -6 -18    2.30    4.06
   5   6 -17   46.64    7.03
   5  -6 -17   59.52    7.62
   5   6 -16   16.97    5.06
   5  -6 -16   13.44    4.55
   5   6 -15    4.75    1.61
   5   6 -15    6.97    3.85
   5  -6 -15   -0.97    3.35
   5   6 -14   13.68    2.09
   5   6 -14   15.46    4.39
   5  -6 -14   10.02    3.92
   5  -6 -13    2.44    1.18
   5   6 -13    1.46    1.40
   5   6 -13   -1.77    3.35
   5  -6 -13    0.43    3.21
   5  -6 -12   80.47    5.18
   5   6 -12   76.80    7.61
   5  -6 -12   77.00    7.52
   5   6 -12   74.04    5.34
   5  -6 -11  201.43   11.16
   5  -6 -11  217.54   11.46
   5   6 -11  183.72   11.29
   5   6 -11  203.83   13.74
   5  -6 -11  200.76   13.62
   5  -6 -10    1.05    1.39
   5   6 -10    2.10    1.41
   5   6 -10    0.52    0.99
   5  -6 -10    0.94    1.15
   5   6  -9   80.54    4.80
   5  -6  -9   75.40    5.22
   5  -6  -9   80.58    5.24
   5   6  -9   86.41    5.32
   5   6  -8   75.02    5.13
   5  -6  -8   85.75    5.43
   5  -6  -8   92.48    5.38
   5  -6  -7   13.61    1.81
   5   6  -7   16.39    1.83
   5  -6  -7   16.10    1.84
   5   6  -7   19.10    2.06
   5  -6  -6   93.49    5.95
   5   6  -6  116.31    6.09
   5   6  -6  108.25    6.13
   5  -6  -6   91.08    6.18
   5  -6  -6   93.90    7.28
  -5  -6   5  109.51    6.70
  -5   6   5  130.62    6.80
   5  -6  -5  119.58    7.15
  -5   6   5  120.90    8.74
   5  -6  -5  112.61    8.14
   5   6  -5  123.79    7.00
   5  -6  -5  120.43    6.85
   5   6  -5  117.22    6.77
   5   6  -4   10.15    1.49
  -5  -6   4    8.91    1.32
   5  -6  -4   10.87    2.58
   5  -6  -4   14.81    1.67
  -5   6   4   13.59    1.43
   5  -6  -4   15.40    1.82
  -5   6   4   10.18    2.74
   5  -6  -3  253.74   13.62
   5  -6  -3  239.02   13.22
  -5   6   3  240.35   12.99
   5  -6  -3  242.86   14.44
  -5  -6   3  259.97   13.12
   5   6  -3  264.88   13.23
  -5   6   3  265.23   14.86
  -5   6   2   98.94    5.45
  -5   6   2  107.43    7.00
   5  -6  -2   98.80    5.80
   5   6  -2   87.85    5.58
   5  -6  -2   87.95    6.62
   5  -6  -2   99.85    5.89
  -5  -6   2   88.88    5.42
   5   6  -1   29.11    2.42
  -5   6   1   22.47    2.02
  -5  -6   1   29.29    2.22
   5  -6  -1   24.75    2.43
   5  -6  -1   24.79    2.41
  -5   6   1   30.18    3.23
   5  -6  -1   25.36    2.45
  -5  -6   0    9.35    1.37
   5  -6   0    8.05    1.54
  -5   6   0    7.28    1.20
   5  -6   0    8.67    1.46
   5  -6   0    8.54    1.67
  -5   6   0    7.46    1.88
   5   6   0    5.23    1.43
  -5   6  -1    8.40    1.36
   5  -6   1    8.37    1.65
   5  -6   1   10.01    1.99
   5   6   1   12.48    1.90
  -5   6  -1   12.00    2.05
  -5  -6  -1   12.12    1.57
   5  -6   1    8.80    1.48
   5   6   2   16.11    2.38
   5  -6   2   12.49    1.72
  -5  -6  -2   25.92    2.22
   5  -6   2   15.64    2.48
  -5   6  -2   10.96    1.70
   5   6   3   68.55    5.62
   5  -6   3   90.77    5.24
  -5   6  -3   77.92    5.16
  -5  -6  -3   72.17    5.17
   5  -6   3   75.60    5.77
   5  -6   3   89.68    6.15
   5  -6   4    6.36    2.38
   5   6   4    6.97    2.23
   5  -6   4    6.25    1.36
  -5   6  -4    3.73    1.50
  -5  -6  -4    6.50    1.62
   5  -6   4    5.46    2.00
   5  -6   5   42.08    3.34
   5  -6   5   42.41    3.92
  -5   6  -5   37.80    3.70
  -5  -6  -5   53.90    4.23
   5  -6   5   36.91    4.49
   5   6   5   49.72    4.65
   5  -6   6   68.25    4.29
  -5   6  -6   67.34    5.06
  -5  -6  -6   50.56    4.81
   5  -6   6   58.03    5.86
   5   6   6   48.32    5.31
   5  -6   7    1.71    2.83
   5   6   7    0.92    2.68
   5  -6   7    5.21    1.35
  -5   6  -7    0.86    1.70
  -5  -6  -7    5.10    2.08
   5  -6   8   39.29    3.25
  -5  -6  -8   44.86    4.51
  -5   6  -8   45.86    4.46
  -5   6  -9   29.86    4.06
   5  -6   9   32.89    2.80
  -5  -6  -9   28.10    4.07
   5  -6  10   -0.23    1.15
  -5   6 -10    3.63    2.55
  -5  -6 -10    0.32    2.53
  -5   6 -11    1.65    2.62
  -5  -6 -11   -0.35    2.54
  -5   6 -12    7.15    3.04
  -5  -6 -12    9.74    3.37
  -5   6 -13   31.94    5.16
  -5  -6 -13   31.37    4.99
   5   6  13   35.72    5.19
  -5   6 -14   26.47    5.01
  -5  -6 -14   30.92    5.28
   5   6  14   35.88    5.47
  -5  -6 -15   11.39    4.36
  -5   6 -15   10.14    4.15
   5   7 -19   15.31    5.48
   5   7 -18    5.68    4.58
   5   7 -17   25.80    5.80
   5  -7 -17   22.25    5.39
   5   7 -16    6.82    4.34
   5  -7 -16    5.09    4.07
   5   7 -15    5.88    3.92
   5  -7 -15    3.82    3.66
   5   7 -15    4.46    1.82
   5  -7 -14   -0.89    3.42
   5   7 -14    0.18    1.35
   5   7 -14   -0.91    3.43
   5   7 -13   -0.37    1.41
   5   7 -13   -0.43    3.39
   5  -7 -13   -2.91    3.54
   5  -7 -12   89.88    5.96
   5   7 -12   95.40    8.41
   5  -7 -12   80.39    7.97
   5   7 -12   92.91    6.26
   5  -7 -11   30.74    2.94
   5   7 -11   33.34    3.28
   5   7 -11   40.68    5.07
   5  -7 -11   25.09    4.40
   5  -7 -10   47.90    4.14
   5   7 -10   71.37    4.46
   5   7 -10   63.11    6.22
   5  -7 -10   55.04    5.89
   5  -7  -9    0.89    1.14
   5   7  -9    0.64    0.85
   5   7  -9    0.47    1.19
   5   7  -8    5.64    1.22
   5  -7  -8    6.37    1.50
   5  -7  -8    4.76    1.41
   5   7  -8    6.12    1.41
   5  -7  -7   66.64    4.59
   5   7  -7   73.19    4.60
   5   7  -7   70.56    4.53
   5  -7  -7   73.32    4.96
   5   7  -7   72.80    4.58
   5   7  -6  186.61    9.99
   5  -7  -6  158.60   10.17
   5   7  -6  185.26    9.91
   5  -7  -6  176.24    9.89
   5   7  -6  195.62    9.94
   5  -7  -5   47.56    3.79
  -5   7   5   46.61    5.27
   5  -7  -5   55.26    4.95
   5  -7  -5   53.58    3.58
   5   7  -5   49.59    3.44
  -5   7   4   11.63    1.30
  -5  -7   4   11.38    1.34
   5  -7  -4    8.14    1.53
  -5   7   4   10.03    2.95
   5  -7  -4    9.35    2.58
   5  -7  -4   10.24    1.49
   5   7  -4   10.96    1.45
   5  -7  -3   37.95    3.31
  -5   7   3   46.92    4.69
   5   7  -3   38.13    2.92
   5  -7  -3   44.04    3.12
   5  -7  -3   36.80    4.12
  -5   7   3   42.30    2.77
  -5  -7   3   41.40    2.81
   5   7  -2   16.84    1.87
  -5   7   2   13.90    2.88
  -5   7   2   11.61    1.39
   5  -7  -2   11.75    1.78
  -5  -7   2   18.46    1.61
   5  -7  -2   18.02    2.92
   5  -7  -1   11.78    1.75
  -5   7   1   10.38    1.29
  -5  -7   1   13.54    1.43
   5  -7  -1    9.15    1.77
  -5   7   1   14.19    2.75
   5   7  -1   13.40    1.81
   5  -7  -1    8.75    2.52
  -5   7   0  394.30   20.10
  -5  -7   0  405.53   20.23
   5  -7   0  396.00   20.79
   5   7   0  375.64   20.54
   5  -7   0  419.16   20.87
  -5   7   0  385.27   21.17
   5  -7   0  393.54   21.41
  -5   7  -1    5.26    1.16
   5  -7   1    3.53    1.33
  -5   7  -1    4.48    1.82
  -5  -7  -1    4.09    1.12
   5   7   1    3.28    1.60
   5  -7   1    3.67    1.77
   5   7   2   46.75    4.04
   5  -7   2   43.13    3.63
  -5   7  -2   43.04    3.34
  -5  -7  -2   55.27    3.66
  -5   7  -2   52.93    4.00
   5  -7   2   48.25    4.24
   5  -7   3   11.57    2.53
   5   7   3   10.48    2.37
   5  -7   3    9.65    1.68
  -5   7  -3   11.56    1.73
  -5  -7  -3   11.51    1.86
  -5  -7  -4   30.11    3.04
   5  -7   4   41.88    3.25
  -5   7  -4   36.77    3.09
   5  -7   4   31.07    3.85
   5   7   4   28.15    3.60
   5   7   5   10.90    2.81
   5  -7   5   11.62    1.75
  -5   7  -5   12.77    2.12
  -5  -7  -5    8.28    2.03
   5  -7   6   87.59    5.80
  -5   7  -6   94.22    6.40
  -5  -7  -6   88.44    6.47
   5   7   6   91.92    7.32
   5   7   7    4.48    2.99
   5  -7   7    5.53    1.46
  -5   7  -7    3.37    1.89
  -5  -7  -7    4.33    2.08
  -5   7  -8    3.24    2.11
  -5  -7  -8    5.55    2.48
   5  -7   8    7.13    1.61
   5  -7   9   40.41    3.35
  -5  -7  -9   47.75    4.82
  -5   7  -9   42.99    4.52
   5  -7  10    8.17    1.63
  -5   7 -10    8.50    2.91
  -5  -7 -10    1.80    2.46
  -5   7 -11   17.20    3.60
  -5  -7 -11   18.20    3.73
  -5  -7 -12   15.20    3.74
  -5   7 -12   13.69    3.86
  -5  -7 -13   -0.78    3.25
  -5   7 -13    1.85    3.14
   5   7  13    5.33    3.49
  -5   7 -14    0.40    3.20
  -5   7 -15   -0.42    3.71
   5   8 -17    0.52    4.02
   5   8 -16   15.39    5.01
   5   8 -15    3.81    3.87
   5   8 -15    4.76    1.91
   5   8 -14    2.22    1.74
   5   8 -14   -0.90    3.55
   5   8 -13    6.60    3.71
   5   8 -13    0.42    1.68
   5  -8 -12    4.20    1.53
   5   8 -12    2.22    1.65
   5   8 -12    1.91    2.95
   5  -8 -11   57.25    4.49
   5   8 -11   61.35    4.86
   5   8 -11   56.08    6.19
   5  -8 -10   25.31    2.75
   5   8 -10   24.15    2.93
   5   8 -10   31.06    4.47
   5   8  -9    1.95    1.39
   5   8  -9    0.91    2.50
   5  -8  -9    1.79    1.31
   5   8  -8   36.46    2.85
   5  -8  -8   26.65    2.84
   5  -8  -7   65.59    4.84
   5   8  -7   65.58    4.28
   5   8  -6   13.98    1.68
   5  -8  -6    8.49    1.75
   5   8  -6    9.98    1.71
   5  -8  -5   39.35    3.44
  -5   8   5   39.08    5.01
   5   8  -5   36.37    2.76
   5  -8  -4   80.94    5.11
  -5   8   4   76.33    6.51
   5   8  -4   57.82    4.04
  -5   8   3    4.01    1.08
  -5  -8   3    9.94    1.34
  -5   8   3    7.37    2.91
   5   8  -3    7.36    1.49
   5  -8  -3    5.09    2.47
   5   8  -2  439.30   22.24
  -5   8   2  434.60   23.89
   5  -8  -2  439.51   23.67
  -5   8   2  400.11   21.79
  -5  -8   2  477.62   21.99
   5   8  -1  260.68   15.40
   5  -8  -1  316.26   16.12
  -5   8   1  321.46   17.02
   5  -8  -1  299.60   16.72
  -5  -8   1  298.10   15.16
  -5   8   1  299.38   15.08
   5   8   0   18.70    2.45
  -5   8   0   25.55    2.04
   5  -8   0   27.76    2.77
  -5  -8   0   28.80    2.16
  -5   8   0   26.62    3.48
   5  -8   0   26.30    3.36
   5   8   1    5.64    1.85
   5  -8   1   15.54    2.02
  -5   8  -1    9.65    1.31
  -5  -8  -1    6.05    1.25
  -5   8  -1    7.57    2.23
  -5   8  -2   48.86    4.16
   5  -8   2   52.33    4.06
  -5   8  -2   51.20    3.55
  -5  -8  -2   60.15    3.78
   5   8   2   46.02    4.20
  -5   8  -3    5.59    1.37
  -5  -8  -3    5.75    1.46
   5   8   3    5.27    2.09
   5  -8   3    4.31    1.35
   5   8   4   12.86    2.84
   5  -8   4   15.26    2.11
  -5   8  -4   15.52    2.03
   5   8   5   18.34    3.45
   5  -8   5   26.39    2.70
  -5   8  -5   26.82    2.72
   5  -8   6   14.43    2.09
  -5   8  -6   16.34    2.46
   5  -8   7   21.58    2.49
  -5   8  -7   22.75    3.01
   5  -8   8   21.32    2.47
  -5   8  -8   23.44    3.26
   5  -8   9    0.97    1.31
  -5   8  -9    1.96    2.35
  -5   8 -10    2.94    2.60
   5   8  10   -0.40    3.30
  -5   8 -11   -0.29    2.40
   5   8  11    0.84    3.13
  -5   8 -12    0.31    2.75
  -5   8 -13   33.25    4.79
   5   9 -15    0.93    1.96
   5   9 -14    3.12    1.91
   5   9 -13   21.60    3.07
   5   9 -12    1.81    1.75
   5   9 -11    2.68    1.75
   5  -9 -11    2.78    1.58
   5  -9 -10   14.33    2.21
   5   9 -10    9.35    2.24
   5   9 -10   13.02    3.38
   5  -9  -9    0.37    1.29
   5   9  -9   -0.55    2.33
   5  -9  -8   -0.18    1.39
   5   9  -8   -1.01    2.43
   5  -9  -7   25.12    2.75
   5   9  -7   23.95    3.40
   5  -9  -6  145.58    9.00
  -5   9   6  153.80   11.38
   5  -9  -5  110.82    7.39
  -5   9   5  121.73    9.42
   5  -9  -4   35.24    3.40
  -5   9   4   26.27    4.57
  -5   9   3   61.63    6.09
  -5   9   2    0.27    2.52
   5  -9  -2    1.07    1.48
   5  -9  -1   77.42    5.42
  -5   9   1   88.42    6.44
  -5   9   1   69.37    4.15
   5  -9   0   28.56    3.03
  -5   9   0   27.21    3.64
  -5   9   0   31.02    2.16
   5  -9   1    2.58    1.48
  -5   9  -1    3.30    2.12
  -5   9  -1    3.77    0.96
   5  -9   2   56.14    4.30
  -5   9  -2   58.22    4.44
  -5   9  -2   49.38    3.44
  -5   9  -3    4.35    1.24
   5  -9   3    2.70    1.56
  -5   9  -4   13.16    1.88
   5  -9   4   15.23    2.21
   5  -9   5    1.66    1.42
  -5   9  -5    1.31    1.43
   5  -9   6    3.30    1.61
  -5   9  -6    0.75    1.56
   5  -9   7   18.30    2.42
   5   9   7   14.97    3.74
   5   9   8    1.90    2.86
   5  -9   8    2.75    1.64
   5  -9   9   60.30    4.57
   5   9   9   56.77    6.55
   5   9  10   -0.85    3.41
   5   9  11    0.45    3.45
   5  10 -15    0.77    2.11
   5  10 -14    9.43    2.61
   5  10 -13   26.83    3.56
   5  10 -12   18.03    3.15
   5  10 -11    0.99    1.82
   5  10 -10   24.48    3.24
   5 -10  -9    4.04    1.81
   5  10  -9    3.11    1.95
   5 -10  -8    4.04    1.74
   5 -10  -7   -0.99    1.63
   5 -10  -6   11.74    2.18
  -5  10   6    7.72    4.05
   5 -10  -5   18.20    2.48
  -5  10   5   14.61    4.19
  -5  10   4   86.20    7.77
  -5  10   3   17.47    4.11
   5  10  -3   14.23    2.58
  -5  10   2  437.76   24.69
   5  10  -2  456.77   23.79
   5 -10  -2  435.25   23.64
   5 -10  -1   16.93    2.60
  -5  10   1   24.41    3.91
   5  10  -1   29.08    3.33
   5 -10   0   15.29    2.35
  -5  10   0   11.59    2.93
   5  10   0   12.90    2.76
   5 -10   1    1.17    1.58
  -5  10  -1    0.77    2.05
   5  10   1   -1.30    2.29
   5 -10   2    7.95    1.97
   5  10   2    6.70    2.71
   5 -10   3    0.19    1.44
   5  10   3   -0.30    2.48
   5 -10   4   26.83    3.04
   5  10   4   24.42    4.06
   5 -10   5    2.81    1.78
   5  10   5    3.04    2.73
   5 -10   6    2.37    1.82
   5  10   6    3.24    2.97
   5 -10   7    1.57    1.60
   5  10   7    4.96    3.22
   5 -10   8    6.28    1.96
   5  10   8   10.60    4.00
   5  10   9    2.61    3.54
   5  11 -11    1.91    2.11
   5  11 -10    0.27    2.02
   5  11  -9   -0.26    2.01
   5 -11  -8    1.53    1.71
   5  11  -8    2.86    2.03
   5 -11  -7   16.87    2.71
  -5  11   7    8.70    4.61
   5 -11  -6    1.31    1.51
  -5  11   6    5.14    4.16
  -5  11   5   -2.35    4.03
   5 -11  -5    2.60    1.76
  -5  11   4   67.17    7.06
   5 -11  -3   47.39    4.30
  -5  11   3   41.03    5.44
   5 -11  -2   21.92    2.96
  -5  11   2   20.90    4.25
  -5  11   1    4.28    3.06
   5 -11  -1    1.87    1.71
   5  11  -1    0.24    2.14
   5 -11   0  103.51    7.10
   5  11   0  101.66    7.61
   5 -11   1    2.86    1.79
   5  11   1    2.55    2.45
   5 -11   2   11.50    2.28
   5  11   2   11.90    3.26
   5 -11   3   25.80    3.07
   5  11   3   18.30    3.81
   5 -11   4    1.59    1.73
   5  11   4    2.09    2.87
   5 -11   5   -1.37    1.74
   5  11   5   -0.74    3.05
   5 -11   6    4.45    1.93
   5  11   6    3.92    3.41
   5 -11   7    5.54    2.08
   5  11   7    1.66    3.46
   5  11   8    7.49    4.05
  -5  12   8    4.60    4.95
  -5  12   7   11.02    4.86
   5  12  -7   19.24    3.33
  -5  12   6   28.34    5.83
  -5  12   5   -4.95    4.66
  -5  12   4   74.71    7.54
   5 -12  -3    1.88    1.88
   5 -12  -2    0.23    1.88
   5 -12  -1    4.40    2.08
   5 -12   0    0.23    1.75
   5 -12   1   36.35    3.96
   5 -12   2   22.74    3.21
   5  12   2   24.07    4.30
   5 -12   3   51.95    4.79
   5  12   3   53.33    6.18
   5 -12   4   14.82    2.76
   5  12   4   14.62    4.22
   5 -12   5   20.96    3.09
   5  12   5   23.56    4.84
   5 -12   6   -1.29    2.10
   5  12   6    0.42    3.69
   5  12   7    1.79    3.79
  -5  13   8   -6.37    5.69
  -5  13   7   -1.48    4.95
   6   0 -20   -2.05    4.77
  -6   0  19   -5.81    4.52
   6   0 -19   -2.61    4.36
   6   0 -18    8.08    4.54
  -6   0  17   -3.19    3.71
   6   0 -17   -2.97    4.07
  -6   0  16   -1.50    3.55
   6   0 -16    1.69    3.34
  -6   0  15   -4.23    3.41
   6   0 -15   -0.53    3.26
  -6   0  14  531.54   29.43
   6   0 -13    1.23    0.62
  -6   0  13    0.61    2.51
   6   0 -13    3.12    2.28
  -6   0  12  152.56    9.27
   6   0 -12  114.58    6.18
   6   0 -12  162.23    8.84
  -6   0  11    3.07    2.17
   6   0 -11    3.66    2.07
   6   0 -10   11.10    1.79
  -6   0  10    9.71    2.51
   6   0 -10   11.46    2.46
   6   0  -9    2.17    1.19
  -6   0   9    2.61    1.89
  -6   0   8   14.97    1.81
   6   0  -8   17.22    1.96
  -6   0   8   19.95    2.78
  -6   0   7    6.43    1.28
  -6   0   7    9.89    2.18
   6   0  -7    5.17    1.35
   6   0  -6  244.87   12.92
   6   0  -6  262.49   13.96
  -6   0   6  227.88   13.52
  -6   0   6  237.91   12.92
  -6   0   5    0.21    0.74
   6   0  -5    0.41    0.89
  -6   0   5   -0.15    1.19
   6   0  -5   -0.67    1.89
  -6   0   4    3.85    1.39
  -6   0   4    2.99    0.87
   6   0  -4    3.78    1.11
  -6   0   3    3.30    1.38
   6   0  -3    1.78    1.02
  -6   0   3    3.20    0.88
  -6   0   2    5.13    1.15
   6   0  -2    4.98    1.85
   6   0  -2    4.38    1.26
  -6   0   1    1.60    0.94
   6   0  -1   -0.95    1.47
   6   0  -1    1.05    1.08
   6   0   0   78.80    5.26
  -6   0   0   76.62    5.04
   6   0   1    6.15    1.64
  -6   0  -1    5.27    1.33
  -6   0  -2 1671.65   83.98
   6   0   2 1719.10   84.32
   6   0   3    3.39    1.85
  -6   0  -3    6.42    1.65
   6   0   4  878.90   44.00
  -6   0  -4  831.18   43.56
  -6   0  -5    2.35    1.54
   6   0   5   -0.52    1.96
   6   0   6    4.27    2.41
  -6   0  -6    4.32    1.79
  -6   0  -7   -1.34    1.84
  -6   0  -8    2.96    2.09
  -6   0  -9    3.23    2.43
  -6   0 -10  188.00   12.68
  -6   0 -11   -0.38    2.57
  -6   0 -12    0.40    2.73
  -6   0 -13   -0.43    2.59
  -6   0 -14   11.48    4.11
  -6   0 -15   -3.41    3.51
   6  -1 -20    0.68    4.20
   6  -1 -19   16.81    5.56
   6  -1 -18    4.32    4.27
  -6  -1  17   -0.36    3.37
   6  -1 -17    2.96    3.91
  -6  -1  16    0.34    3.40
   6  -1 -16    2.24    3.70
  -6  -1  15   71.01    6.62
   6  -1 -15   65.21    7.78
   6  -1 -14    2.22    0.75
  -6  -1  14    1.16    2.49
   6   1 -14    1.28    2.25
   6  -1 -13    2.09    0.72
  -6  -1  13    0.27    2.40
   6   1 -13    0.42    2.12
   6  -1 -12  370.75   18.65
  -6  -1  12  388.78   20.70
   6   1 -12  393.40   20.36
   6  -1 -12  401.44   20.73
  -6   1  12  390.66   21.48
   6   1 -12  346.37   18.47
  -6   1  11    3.51    2.40
  -6  -1  11    1.59    1.98
   6   1 -11    1.41    1.83
   6  -1 -11    5.31    2.22
  -6  -1  10  163.69   10.11
  -6   1  10  159.04   10.63
   6   1 -10  157.46    9.96
   6  -1 -10  161.75   10.25
   6  -1 -10  163.87    9.36
  -6  -1   9  158.95   10.02
  -6   1   9  147.00   10.41
   6  -1  -9  168.72   10.36
   6  -1  -9  178.82    9.54
  -6  -1   8  245.79   13.64
   6  -1  -8  270.38   13.70
  -6  -1   8  247.71   14.21
  -6   1   8  245.85   14.75
   6  -1  -7   78.71    5.04
  -6  -1   7   77.04    5.53
  -6   1   7   81.35    6.01
   6   1  -7   87.68    6.12
  -6  -1   7   77.26    5.06
   6  -1  -6   36.69    3.12
  -6  -1   6   44.07    3.68
  -6   1   6   49.37    4.23
   6   1  -6   44.37    4.08
  -6  -1   6   53.13    3.42
   6  -1  -5  418.37   19.15
  -6  -1   5  354.09   19.32
  -6   1   5  347.68   19.66
   6   1  -5  411.50   19.79
  -6  -1   5  324.73   18.85
   6   1  -4  125.89    7.52
  -6   1   4  115.40    7.53
   6  -1  -4  112.87    7.66
   6  -1  -4  126.53    7.04
  -6  -1   4  120.21    6.95
   6  -1  -3    5.37    1.27
  -6   1   3    3.85    1.57
   6   1  -3    2.70    1.65
   6  -1  -3    4.70    2.06
  -6  -1   3    2.92    0.97
  -6   1   2  325.31   18.52
   6  -1  -2  354.37   18.81
   6  -1  -2  368.14   18.34
  -6  -1   2  353.99   18.27
   6  -1  -1  124.20    6.70
   6  -1  -1   99.73    6.05
  -6  -1   1   82.15    5.81
   6  -1   0  947.72   46.63
   6  -1   0  900.90   46.51
  -6  -1   0  932.15   46.40
   6  -1   1   67.60    4.89
   6  -1   1   57.44    4.74
  -6  -1  -1   83.78    4.97
   6  -1   2   63.31    5.19
  -6  -1  -2   80.76    5.20
   6  -1   3  236.26   13.76
  -6  -1  -3  243.10   13.60
  -6  -1  -4  861.58   42.87
   6  -1   4  807.95   43.04
   6  -1   5  165.76   10.32
  -6  -1  -5  143.61    9.51
   6  -1   6   -0.29    2.25
  -6  -1  -6    4.06    1.79
  -6  -1  -7   72.14    6.09
  -6  -1  -8  380.33   21.64
  -6  -1  -9  167.07   11.37
  -6  -1 -10  116.49    9.09
  -6  -1 -11    5.68    2.96
  -6  -1 -12    7.31    3.10
  -6  -1 -13   -0.43    3.18
  -6  -1 -14   28.49    5.13
  -6  -1 -15   19.97    4.91
   6   1  17   10.32    4.28
   6   2 -20   20.58    5.99
   6  -2 -20   18.94    5.91
   6   2 -19   -0.65    4.47
   6  -2 -19    0.64    4.29
   6   2 -18   87.41    9.57
   6  -2 -18   92.55    9.78
   6   2 -17    0.60    3.90
   6  -2 -17    5.30    4.12
  -6  -2  16    5.55    3.23
   6   2 -16   -1.13    3.70
   6  -2 -16    1.12    3.73
  -6  -2  15   97.45    7.66
   6   2 -15   99.44    6.87
   6   2 -15   99.44    9.53
   6  -2 -15   86.93    8.96
   6  -2 -14  123.63    6.77
   6   2 -14  116.41    7.93
  -6  -2  14  118.44    8.50
   6   2 -13   60.83    3.89
   6  -2 -13   61.29    3.88
  -6  -2  13   74.33    5.80
   6   2 -13   67.74    5.25
   6  -2 -12  182.12    9.57
  -6  -2  12  186.57   11.05
   6   2 -12  182.33   10.82
   6   2 -12  171.10    9.48
   6  -2 -11   10.89    1.30
  -6  -2  11   15.34    2.58
   6   2 -11   11.83    2.45
   6  -2 -11    7.65    2.65
  -6  -2  10  243.95   14.21
  -6   2  10  233.54   15.23
   6  -2 -10  225.93   13.69
   6   2 -10  299.38   14.08
   6  -2 -10  271.28   15.05
   6  -2  -9    1.41    1.24
   6   2  -9    2.05    1.22
  -6  -2   9    3.56    1.62
  -6   2   9    0.55    2.19
   6  -2  -9    1.17    2.09
  -6   2   8  701.68   35.63
  -6  -2   8  728.78   35.72
  -6  -2   8  670.49   35.85
   6   2  -8  779.46   35.75
   6  -2  -8  673.69   35.55
  -6   2   8  666.31   36.85
   6   2  -7  464.63   22.28
   6   2  -7  425.14   22.79
  -6  -2   7  409.50   22.44
   6  -2  -7  420.56   22.19
  -6   2   7  409.74   23.43
  -6   2   7  446.57   22.28
  -6  -2   7  431.06   22.26
  -6   2   6   38.13    3.78
   6  -2  -6   33.93    2.86
   6   2  -6   38.21    2.90
  -6  -2   6   37.62    3.19
  -6   2   6   37.43    2.85
  -6  -2   6   33.14    2.76
   6   2  -6   39.55    3.54
   6  -2  -5  850.87   42.41
   6   2  -5  877.79   42.41
   6   2  -5  851.35   42.85
  -6   2   5  778.89   43.24
  -6   2   5  873.19   42.39
  -6  -2   5  831.22   42.37
  -6   2   4  144.23    9.71
   6   2  -4  178.58    9.61
  -6   2   4  161.29    9.03
   6  -2  -4  148.80    9.98
  -6  -2   4  166.24    9.08
   6  -2  -4  163.31    9.11
   6   2  -4  177.60    9.20
  -6   2   3   43.11    2.77
  -6  -2   3   26.37    2.48
   6   2  -3   32.95    3.09
   6  -2  -3   32.24    3.58
   6  -2  -3   38.81    2.87
   6   2  -3   26.65    2.59
   6  -2  -2  338.93   18.18
   6  -2  -2  302.20   17.42
   6   2  -2  374.70   17.64
  -6   2   2  311.00   17.37
  -6  -2   2  361.00   17.54
   6  -2  -1   48.67    4.08
  -6   2   1   48.88    3.86
   6  -2  -1   48.37    3.64
   6   2  -1   44.58    3.53
  -6   2   1   51.24    3.52
  -6  -2   1   44.09    3.38
   6  -2   0  627.70   31.76
   6   2   0  608.98   31.65
  -6   2   0  646.44   31.57
  -6  -2   0  591.23   31.48
   6  -2   0  635.53   31.91
   6   2   1  274.75   13.91
   6  -2   1  254.31   13.79
   6  -2   1  219.54   13.67
  -6   2  -1  229.83   13.48
  -6  -2  -1  275.42   13.76
   6   2   2  428.45   22.42
   6  -2   2  431.71   22.11
   6  -2   2  426.62   22.50
  -6  -2  -2  378.01   22.00
  -6   2  -2  444.82   22.17
   6  -2   3   65.12    5.17
   6   2   3   65.10    5.13
  -6   2  -3   64.09    4.76
  -6  -2  -3   58.15    4.76
   6  -2   4   71.87    5.90
   6   2   4   81.23    6.04
  -6   2  -4   70.15    5.42
  -6  -2  -4   73.18    5.57
   6  -2   5  130.22    8.69
   6   2   5  107.33    8.23
  -6  -2  -5  106.14    7.81
  -6   2  -5  137.55    8.25
   6  -2   6    1.47    2.31
   6   2   6    1.70    2.38
  -6   2  -6    2.53    1.70
  -6  -2  -6    8.62    2.10
  -6  -2  -7   28.67    3.61
  -6   2  -7   22.19    3.43
  -6   2  -8   -0.29    1.87
  -6  -2  -8    1.48    2.04
  -6  -2  -9   99.61    8.13
  -6   2  -9  103.38    8.07
  -6   2 -10   28.10    4.40
  -6  -2 -10   33.59    4.53
  -6   2 -11    5.19    2.95
  -6  -2 -11    6.40    3.04
  -6   2 -12   27.89    4.62
  -6  -2 -12   17.74    4.02
  -6   2 -13    4.67    3.15
  -6  -2 -13   15.11    4.08
  -6   2 -14   33.17    5.41
  -6  -2 -14   34.38    5.61
  -6   2 -15    5.75    3.75
  -6  -2 -15   12.15    4.30
   6   3 -20   -2.75    5.11
   6  -3 -20   -2.02    4.39
   6   3 -19   18.26    5.60
   6  -3 -19    3.83    4.24
   6   3 -18    4.98    4.41
   6  -3 -18    8.54    4.72
   6   3 -17   42.18    6.85
   6  -3 -17   42.47    6.70
   6   3 -16   71.25    8.26
   6  -3 -16   73.77    8.34
   6   3 -15  238.77   13.31
   6   3 -15  237.27   16.64
   6  -3 -15  209.67   16.03
   6   3 -14  147.82    8.53
   6  -3 -14  147.68    8.49
  -6  -3  14  166.67   10.02
   6   3 -14  171.96    9.60
   6   3 -13   10.38    1.40
   6  -3 -13    8.52    1.38
  -6  -3  13   16.28    2.84
   6   3 -13    9.95    2.40
   6  -3 -12  109.04    6.46
  -6  -3  12  113.50    7.43
   6   3 -12  120.58    7.48
   6  -3 -11  147.68    8.27
   6   3 -11  144.26    9.06
  -6  -3  11  154.74    9.04
   6  -3 -10    3.03    1.44
   6   3 -10    3.03    1.49
   6  -3 -10    3.76    0.98
  -6  -3  10    2.05    1.53
  -6  -3   9   70.62    4.96
  -6   3   9   63.75    6.28
   6  -3  -9   79.07    4.93
   6   3  -9   69.02    4.82
   6  -3  -8  409.97   20.67
  -6  -3   8  408.46   21.65
   6   3  -8  413.85   21.54
  -6   3   8  388.05   23.20
   6  -3  -8  437.80   21.62
   6   3  -8  420.88   22.12
  -6   3   8  468.01   21.74
  -6  -3   8  391.74   21.56
   6  -3  -7  241.54   12.58
   6   3  -7  217.23   12.42
   6   3  -7  232.57   12.99
  -6   3   7  197.90   13.74
   6  -3  -7  238.66   11.83
  -6   3   7  253.02   12.64
  -6  -3   7  219.91   12.51
  -6   3   6    2.40    0.99
  -6  -3   6    2.82    0.99
   6   3  -6    4.09    1.24
   6   3  -6    4.39    1.75
   6  -3  -6    2.97    1.12
  -6   3   6    2.11    2.04
   6   3  -5   74.37    4.90
  -6   3   5   70.91    4.42
  -6  -3   5   64.17    4.34
   6  -3  -5   68.60    4.46
   6   3  -5   66.26    4.44
  -6   3   4  260.08   13.39
   6   3  -4  263.72   13.79
  -6  -3   4  238.81   13.34
   6  -3  -4  254.99   13.47
   6   3  -4  250.49   13.43
  -6   3   3  685.87   34.90
  -6  -3   3  715.10   34.97
  -6   3   3  677.19   35.79
   6  -3  -3  659.10   35.95
   6  -3  -3  675.37   34.98
   6   3  -3  742.51   35.06
  -6   3   2   51.48    3.60
  -6  -3   2   56.09    3.72
  -6   3   2   59.37    4.44
   6  -3  -2   47.92    4.46
   6  -3  -2   44.86    3.65
   6   3  -2   56.50    3.80
  -6   3   1   73.02    5.21
   6  -3  -1   72.42    5.51
   6  -3  -1   67.51    4.84
   6   3  -1   82.27    4.99
  -6   3   1   64.91    4.59
  -6  -3   1   81.25    4.85
   6  -3   0  210.43   11.51
   6  -3   0  203.24   11.76
   6   3   0  194.64   11.32
  -6   3   0  226.07   11.30
  -6  -3   0  185.48   11.13
   6   3   1   52.26    4.00
   6  -3   1   41.67    3.78
   6  -3   1   49.73    4.10
  -6   3  -1   47.30    3.62
  -6  -3  -1   49.50    3.74
  -6   3  -2   80.98    5.62
   6  -3   2   82.80    6.11
   6   3   2  100.14    6.32
   6  -3   2   85.01    5.86
  -6  -3  -2   89.87    5.80
   6   3   3  236.76   13.91
   6  -3   3  241.22   13.51
  -6   3  -3  254.67   13.70
  -6  -3  -3  244.99   13.68
   6  -3   3  235.68   14.02
   6  -3   4    5.03    2.25
   6   3   4    4.32    2.12
   6  -3   4    2.94    1.69
  -6   3  -4    4.93    1.66
  -6  -3  -4    3.97    1.54
   6  -3   5  111.99    8.47
   6   3   5  121.30    8.55
   6  -3   5  133.94    7.79
  -6   3  -5  119.82    7.92
  -6  -3  -5  111.73    7.92
  -6   3  -6   99.87    6.86
  -6  -3  -6   84.36    6.65
   6  -3   6  100.84    7.55
   6   3   6   88.26    7.30
  -6   3  -7   45.73    4.79
  -6  -3  -7   73.34    5.67
  -6  -3  -8  413.71   23.10
  -6   3  -8  405.39   22.91
  -6   3  -9   21.75    3.84
  -6  -3  -9   23.46    3.90
  -6   3 -10   77.34    6.98
  -6  -3 -10   76.30    7.05
  -6   3 -11   31.78    4.77
  -6  -3 -11   35.21    4.82
  -6   3 -12   49.86    5.96
  -6  -3 -12   45.54    5.74
  -6   3 -13   14.28    3.91
  -6  -3 -13    3.00    3.05
  -6   3 -14    5.81    3.64
  -6  -3 -14    8.23    3.69
  -6   3 -15   14.71    4.48
  -6  -3 -15   13.06    4.19
   6   4 -20   -2.08    5.38
   6  -4 -20    1.35    4.61
   6   4 -19   -1.95    4.60
   6  -4 -19   -0.63    4.37
   6   4 -18   28.57    6.32
   6  -4 -18   22.29    5.68
   6   4 -17   14.19    4.90
   6  -4 -17    7.46    4.41
   6   4 -16   18.05    4.94
   6  -4 -16    8.22    4.23
   6   4 -15   67.39    7.85
   6  -4 -15   62.76    7.65
   6   4 -14   17.67    2.05
   6  -4 -14   18.68    1.96
   6   4 -14   22.46    4.88
   6  -4 -14   15.05    4.36
   6   4 -13   -0.12    1.07
   6  -4 -13    0.78    0.99
  -6  -4  13    2.14    1.74
   6   4 -13    0.87    1.68
   6  -4 -12    5.16    1.17
  -6  -4  12    6.39    1.76
   6   4 -12    4.93    1.94
   6  -4 -11   21.66    2.09
  -6  -4  11   20.38    2.43
   6   4 -11   22.38    2.71
   6  -4 -10   45.76    3.40
   6  -4 -10   48.16    3.79
   6   4 -10   54.23    3.92
   6  -4  -9   95.10    5.77
   6  -4  -9  104.41    6.11
   6   4  -9   86.98    5.88
   6  -4  -8   65.58    4.03
   6  -4  -8   54.25    4.01
   6   4  -8   57.11    4.03
   6   4  -8   54.79    4.46
  -6   4   8   47.90    5.41
   6  -4  -8   58.41    5.31
  -6   4   7  156.59    8.87
  -6  -4   7  170.35    9.01
   6  -4  -7  153.81    8.86
   6   4  -7  166.96    8.93
   6   4  -7  160.19    9.24
   6  -4  -7  147.73   10.12
   6  -4  -7  150.22    8.26
  -6   4   6    4.18    1.07
  -6  -4   6    4.83    1.11
   6  -4  -6    4.75    1.20
   6   4  -6    6.13    1.30
   6   4  -6    5.03    1.71
   6  -4  -6    1.96    0.76
   6  -4  -5  139.75    7.41
   6   4  -5  132.83    7.99
  -6   4   5  137.86    9.03
  -6   4   5  138.00    7.67
  -6  -4   5  129.78    7.66
   6  -4  -5  138.73    7.79
   6   4  -5  131.03    7.71
   6   4  -4   18.07    2.29
  -6   4   4   24.36    1.98
  -6  -4   4   13.12    1.68
   6  -4  -4   20.95    1.82
  -6   4   4   22.48    3.09
   6  -4  -4   27.50    2.28
   6   4  -4   14.98    1.92
  -6   4   3  108.16    5.79
  -6  -4   3   83.44    5.63
  -6   4   3  103.05    6.91
   6  -4  -3  100.32    5.69
   6  -4  -3  107.00    6.00
   6   4  -3   83.18    5.71
  -6   4   2   56.81    3.38
  -6  -4   2   37.18    3.10
  -6   4   2   44.29    3.97
   6  -4  -2   46.51    3.42
   6   4  -2   33.30    3.11
   6  -4  -2   54.05    3.32
   6  -4  -2   40.11    4.15
   6   4  -1   20.43    2.29
  -6   4   1   26.30    2.85
   6  -4  -1   28.39    2.63
  -6   4   1   27.24    2.20
   6  -4  -1   18.22    2.89
  -6  -4   1   15.72    1.97
   6   4   0   16.60    2.11
  -6   4   0   13.81    2.16
   6  -4   0   14.32    2.60
   6  -4   0   12.67    2.05
  -6   4   0   18.01    1.92
  -6  -4   0   15.08    1.88
   6  -4   1  298.49   16.14
   6   4   1  290.73   15.96
   6  -4   1  282.09   16.13
  -6   4  -1  285.89   15.58
  -6  -4  -1  307.22   15.77
   6  -4   2   22.15    2.82
   6  -4   2   23.02    2.87
   6   4   2   14.87    2.46
  -6   4  -2   23.86    2.37
  -6  -4  -2   15.05    2.10
   6  -4   3  307.33   17.34
   6   4   3  318.85   17.28
   6  -4   3  304.54   16.82
  -6   4  -3  288.38   16.66
  -6  -4  -3  330.72   16.97
   6  -4   4  181.95   11.40
   6   4   4  170.24   11.12
   6  -4   4  187.78   10.65
  -6   4  -4  181.95   10.72
  -6  -4  -4  177.73   10.79
   6  -4   5  142.68    9.50
   6   4   5  116.93    8.93
   6  -4   5  135.45    8.35
  -6   4  -5  151.31    8.87
  -6  -4  -5  128.68    8.70
   6  -4   6   43.03    3.86
  -6   4  -6   44.21    4.22
  -6  -4  -6   42.21    4.27
   6  -4   7  378.65   18.76
  -6  -4  -7  288.63   19.04
  -6   4  -7  361.75   19.42
   6  -4   8    8.71    2.41
  -6   4  -8    9.26    2.65
  -6  -4  -8    5.72    2.41
  -6  -4  -9   24.09    3.86
  -6   4  -9   27.86    4.01
  -6  -4 -10  389.69   22.44
  -6   4 -10  378.46   22.17
  -6   4 -11    9.31    3.34
  -6  -4 -11   24.57    4.28
  -6   4 -12   43.09    5.38
  -6  -4 -12   34.28    5.19
  -6   4 -13   61.88    6.86
  -6  -4 -13   56.27    6.64
  -6   4 -14   12.77    4.26
  -6  -4 -14   20.80    4.73
  -6   4 -15   42.54    6.06
  -6  -4 -15   40.18    6.31
   6   5 -19   -3.90    4.78
   6  -5 -19    1.89    4.46
   6   5 -18    8.62    4.76
   6  -5 -18    6.54    4.52
   6   5 -17   21.06    5.57
   6  -5 -17    9.64    4.46
   6   5 -16   14.51    4.71
   6  -5 -16   10.23    4.34
   6  -5 -15   35.53    3.04
   6   5 -15   38.82    6.11
   6  -5 -15   39.92    6.18
   6   5 -14   53.56    4.19
   6  -5 -14   60.40    4.11
   6   5 -14   61.42    7.16
   6  -5 -14   57.54    7.12
   6  -5 -13   81.68    5.18
   6   5 -13   76.89    5.29
   6  -5 -12   76.44    5.22
   6   5 -12   88.51    5.48
   6  -5 -11    7.11    1.34
   6   5 -11    2.33    1.61
   6  -5 -10   96.46    5.67
   6  -5 -10   91.77    5.83
   6   5 -10   77.31    5.67
   6  -5  -9   13.67    1.74
   6   5  -9   18.77    2.12
   6  -5  -9   14.56    1.97
   6  -5  -8   26.24    2.51
   6  -5  -8   25.52    2.44
   6   5  -8   28.69    2.56
   6   5  -8   27.02    2.85
   6  -5  -7   75.89    5.29
   6   5  -7   93.16    5.44
  -6   5   7   78.12    5.21
  -6  -5   7   93.23    5.44
   6  -5  -7   77.42    5.32
   6   5  -7   96.44    5.75
  -6   5   7   89.44    7.35
   6  -5  -7   84.65    6.71
   6   5  -6   35.49    2.94
   6  -5  -6   39.46    3.08
  -6   5   6   35.20    4.39
   6  -5  -6   30.41    3.94
   6  -5  -6   36.72    2.67
  -6   5   6   41.64    2.99
  -6  -5   6   36.91    2.93
   6  -5  -6   41.49    3.10
   6   5  -6   40.48    3.30
   6  -5  -5   25.21    2.31
   6   5  -5   19.64    2.42
  -6   5   5   23.06    3.37
  -6   5   5   25.79    2.15
  -6  -5   5   20.14    2.06
   6  -5  -5   25.25    2.34
   6   5  -5   23.20    2.25
   6  -5  -5   24.79    2.06
   6  -5  -4   19.52    1.88
  -6   5   4   17.36    3.04
  -6   5   4   17.46    1.80
  -6  -5   4   18.95    1.89
   6  -5  -4   18.37    2.08
   6   5  -4   16.28    1.92
   6  -5  -3  369.88   18.95
  -6   5   3  386.58   18.90
  -6  -5   3  342.27   18.85
  -6   5   3  369.70   20.27
   6  -5  -3  388.22   19.16
   6   5  -3  349.15   18.94
  -6   5   2  446.52   22.13
  -6  -5   2  454.61   22.23
   6  -5  -2  400.83   22.14
  -6   5   2  459.12   23.35
   6  -5  -2  416.20   22.35
   6   5  -2  433.67   22.29
   6  -5  -1   78.62    5.25
  -6   5   1   94.20    6.13
   6  -5  -1   84.35    5.56
   6   5  -1   82.66    5.47
  -6   5   1   88.60    5.24
  -6  -5   1   81.86    5.27
  -6   5   0    4.34    1.13
  -6  -5   0    7.09    1.37
  -6   5   0    5.83    1.77
   6  -5   0    2.77    1.59
   6   5   0    6.87    1.62
   6  -5   0    7.45    2.32
   6  -5   0    4.74    1.31
   6  -5   1   41.06    3.96
   6   5   1   56.34    4.17
   6  -5   1   47.55    4.37
   6  -5   1   42.43    3.61
  -6   5  -1   45.36    3.51
  -6  -5  -1   60.64    3.92
   6  -5   2    0.79    1.66
   6   5   2    4.69    1.77
   6  -5   2    2.41    1.99
  -6   5  -2    1.64    1.16
  -6  -5  -2    5.01    1.44
   6  -5   2    1.28    1.17
   6  -5   3  271.19   14.99
   6   5   3  258.43   14.73
   6  -5   3  255.64   14.46
  -6   5  -3  262.37   14.10
  -6  -5  -3  240.21   14.11
   6  -5   4   12.62    2.74
   6   5   4   13.46    2.76
   6  -5   4   11.87    2.49
  -6   5  -4   11.51    2.05
  -6  -5  -4   14.45    2.29
   6  -5   5   23.02    3.70
   6   5   5   13.67    3.13
   6  -5   5   23.61    3.15
  -6   5  -5   23.90    2.88
  -6  -5  -5   21.96    2.95
   6  -5   6    2.05    2.04
  -6   5  -6    1.55    1.64
  -6  -5  -6    3.53    1.91
  -6   5  -7   61.65    5.70
  -6  -5  -7   91.64    6.48
  -6   5  -8   85.18    6.96
  -6  -5  -8   99.70    7.35
  -6   5  -9   -0.29    2.24
  -6  -5  -9    2.43    2.33
  -6   5 -10   33.21    4.45
  -6  -5 -10   32.70    4.62
  -6   5 -11   90.58    7.58
  -6  -5 -11   75.68    7.28
  -6   5 -12   16.89    3.98
  -6  -5 -12   15.21    3.89
  -6   5 -13    7.25    3.78
  -6  -5 -13    7.09    3.64
  -6   5 -14   -2.59    3.61
  -6  -5 -14   -1.78    3.97
  -6   5 -15   24.72    5.16
  -6  -5 -15   25.40    5.45
   6   6 -19    1.29    5.03
   6  -6 -19    2.48    4.62
   6   6 -18   12.81    5.20
   6  -6 -18   18.28    5.32
   6   6 -17    1.73    4.16
   6  -6 -17   -1.67    4.10
   6   6 -16   85.49    9.10
   6  -6 -16   70.21    8.20
   6  -6 -15   -0.14    1.26
   6   6 -15    0.49    1.40
   6   6 -15    1.56    3.60
   6  -6 -15    2.01    3.35
   6   6 -14   82.70    5.64
   6  -6 -14   78.96    5.39
   6   6 -14   85.51    8.62
   6  -6 -14   73.38    8.10
   6  -6 -13   43.86    3.32
   6   6 -13   34.02    3.29
   6   6 -13   30.58    5.47
   6  -6 -13   30.75    5.18
   6  -6 -12  159.69    8.70
   6   6 -12  132.40    8.62
   6  -6 -11   15.22    1.99
   6  -6 -10   18.00    2.11
   6  -6 -10   18.22    2.30
   6   6 -10   14.77    2.20
   6  -6  -9  488.93   26.40
   6  -6  -9  526.92   26.45
   6   6  -9  527.48   26.43
   6  -6  -8   35.39    2.96
   6   6  -8   25.96    2.70
   6  -6  -8   36.95    2.96
   6   6  -8   31.52    3.10
  -6   6   8   23.27    4.55
   6  -6  -7    1.49    0.94
   6  -6  -7    0.82    1.15
   6   6  -7    0.11    1.03
   6   6  -7    3.25    1.69
  -6   6   7   -2.68    2.83
   6  -6  -6   -0.34    1.11
   6   6  -6    1.41    1.09
  -6   6   6    0.10    0.94
  -6  -6   6    0.32    0.91
  -6   6   6   -0.31    2.58
   6  -6  -6    1.38    1.01
   6  -6  -5   25.38    2.50
   6   6  -5   27.63    2.74
   6  -6  -5   21.08    3.44
  -6   6   5   24.36    3.69
   6  -6  -5   30.36    2.53
   6   6  -5   23.76    2.34
  -6   6   5   29.01    2.28
  -6  -6   5   23.89    2.23
   6  -6  -4  157.13    9.00
  -6   6   4  156.24   10.24
   6  -6  -4  136.82    9.89
  -6   6   4  164.51    8.56
   6  -6  -4  169.04    8.85
  -6  -6   4  155.75    8.57
   6   6  -4  134.84    8.50
   6  -6  -4  153.41    8.63
   6  -6  -3   11.24    1.66
   6  -6  -3   11.46    1.76
  -6   6   3   11.28    1.50
  -6  -6   3   19.42    1.82
  -6   6   3   18.72    3.01
   6   6  -3   14.84    1.78
   6  -6  -3   11.26    1.71
  -6   6   2  165.40    8.40
  -6  -6   2  140.21    8.34
  -6   6   2  159.78    9.73
   6   6  -2  127.18    8.44
   6  -6  -2  166.51    8.89
   6  -6  -2  154.85    8.67
   6  -6  -1   21.71    2.20
  -6   6   1   16.52    1.77
   6  -6  -1   17.58    2.23
  -6   6   1   13.48    2.53
  -6  -6   1   10.25    1.57
   6   6  -1   11.07    1.94
   6  -6   0  211.24   12.23
   6  -6   0  211.71   12.48
   6   6   0  227.75   12.41
  -6   6   0  220.92   12.70
  -6   6   0  210.70   11.87
  -6  -6   0  247.26   12.17
  -6   6  -1   40.86    3.64
   6  -6   1   40.18    3.71
   6   6   1   35.67    3.48
  -6   6  -1   45.39    3.23
  -6  -6  -1   33.15    3.12
  -6   6  -2    5.07    1.44
  -6  -6  -2   10.90    1.73
   6  -6   2    7.06    2.21
   6   6   2    6.34    1.95
   6  -6   2    3.74    2.34
   6  -6   3  169.71   10.32
   6   6   3  154.44    9.88
   6  -6   3  156.80    9.87
  -6   6  -3  154.99    9.22
  -6  -6  -3  156.75    9.39
   6  -6   4   45.89    4.38
  -6   6  -4   45.31    3.86
  -6  -6  -4   39.27    3.77
   6  -6   4   48.48    4.78
   6   6   4   47.08    4.63
  -6   6  -5   68.90    5.50
  -6  -6  -5   88.10    5.97
   6  -6   5   76.82    6.67
   6   6   5   75.68    6.35
  -6   6  -6   43.17    4.26
  -6  -6  -6   49.05    4.46
  -6  -6  -7   28.12    3.60
  -6   6  -7   24.77    3.42
  -6   6  -8    5.94    2.41
  -6  -6  -8   10.26    2.74
  -6  -6  -9   35.00    4.41
  -6   6  -9   34.50    4.17
   6  -6  10    1.66    1.31
  -6   6 -10    0.59    2.16
  -6  -6 -10    0.63    2.39
  -6   6 -11    1.64    2.53
  -6  -6 -11    1.39    2.54
  -6   6 -12   27.65    4.50
  -6  -6 -12   22.16    4.34
  -6   6 -13   30.59    4.86
  -6  -6 -13   22.98    4.58
  -6   6 -14    4.17    3.44
  -6  -6 -14    0.86    3.47
   6   7 -19   -1.25    5.29
   6   7 -18   61.62    8.61
   6   7 -17   33.56    6.74
   6  -7 -17   36.24    6.62
   6  -7 -16   12.89    4.67
   6   7 -16   12.33    4.98
   6   7 -15    7.64    1.93
   6   7 -15    3.05    3.94
   6  -7 -15   11.25    4.41
   6  -7 -14    1.11    1.35
   6   7 -14    1.69    1.50
   6   7 -14    2.89    3.68
   6  -7 -14   -2.31    3.59
   6   7 -13   11.60    2.16
   6  -7 -13   10.62    1.85
   6   7 -13   11.92    4.28
   6  -7 -13    4.38    3.70
   6  -7 -12    0.15    1.30
   6   7 -12    1.45    1.48
   6   7 -12    1.28    3.13
   6  -7 -12   -2.04    3.42
   6  -7 -11   52.97    4.11
   6  -7 -10    9.60    1.83
   6   7 -10    8.83    1.82
   6   7  -9   38.73    3.38
   6  -7  -9   45.90    3.65
   6   7  -8    4.26    1.78
   6  -7  -8    2.13    1.14
  -6   7   8    1.54    3.22
   6   7  -8    2.39    1.31
   6  -7  -7    2.72    1.28
   6  -7  -7    2.40    1.43
   6   7  -7    6.66    1.51
   6   7  -7    9.99    1.99
  -6   7   7    3.24    3.09
   6  -7  -6    1.39    1.21
   6   7  -6    2.16    1.20
   6  -7  -6    2.29    1.14
   6   7  -6    1.72    1.58
  -6   7   6    1.33    2.71
   6  -7  -5   12.65    1.75
   6   7  -5    7.31    1.47
   6  -7  -5   10.03    1.70
  -6   7   5   11.67    3.29
  -6   7   5   11.64    1.48
  -6  -7   5    6.06    1.27
   6  -7  -4   27.72    2.67
  -6   7   4   27.22    3.98
   6  -7  -4   28.68    2.51
   6   7  -4   16.56    2.08
   6  -7  -4   23.34    3.69
  -6   7   4   28.86    2.18
  -6  -7   4   19.98    2.07
  -6   7   3   70.99    6.20
   6  -7  -3   87.57    5.18
   6   7  -3   60.29    4.68
  -6   7   3   85.61    4.69
   6  -7  -3   88.16    6.46
  -6  -7   3   66.67    4.57
  -6   7   2  334.85   17.97
   6  -7  -2  337.97   18.49
   6   7  -2  346.22   18.37
  -6   7   2  366.65   19.77
  -6  -7   2  381.72   18.19
   6  -7  -2  342.23   19.61
  -6   7   1   64.93    4.39
  -6  -7   1   79.78    4.65
   6  -7  -1   71.73    5.03
   6   7  -1   68.22    4.87
  -6   7   1   74.03    5.74
   6  -7  -1   72.74    5.14
   6  -7   0    4.00    1.80
   6  -7   0    2.29    1.19
  -6  -7   0    3.50    1.21
   6   7   0    3.56    1.51
  -6   7   0    3.82    2.05
  -6   7   0    1.00    0.99
   6  -7   1   26.47    3.19
   6   7   1   29.78    3.14
   6  -7   1   32.74    2.98
  -6   7  -1   24.45    3.16
  -6   7  -1   29.30    2.56
  -6  -7  -1   36.91    2.86
  -6  -7  -2   14.12    2.08
   6  -7   2   21.43    2.32
   6   7   2   12.38    2.46
   6  -7   2   19.90    3.09
  -6   7  -2   22.24    2.26
   6   7   3    1.48    1.98
   6  -7   3    2.74    1.25
  -6   7  -3    2.63    1.33
  -6  -7  -3    1.22    1.47
   6   7   4   17.11    3.24
   6  -7   4   20.17    2.38
  -6  -7  -4   24.25    2.73
  -6   7  -4   16.50    2.33
   6   7   5   15.48    3.30
   6  -7   5   17.68    2.28
  -6   7  -5   16.86    2.51
  -6  -7  -5   18.15    2.60
   6  -7   6    1.65    1.28
  -6   7  -6    2.60    1.73
  -6  -7  -6    4.58    2.04
   6  -7   7   14.69    2.14
  -6   7  -7   18.20    2.91
  -6  -7  -7   17.07    3.02
   6  -7   8   13.08    2.03
  -6   7  -8   12.20    2.80
  -6  -7  -8    5.67    2.59
   6  -7   9    6.38    1.68
  -6   7  -9    5.73    2.60
  -6  -7  -9    7.64    2.86
  -6   7 -10   -1.48    2.47
  -6  -7 -10   -1.27    2.62
  -6  -7 -11   29.16    4.51
  -6   7 -11   36.26    4.72
  -6   7 -12   18.44    3.95
  -6  -7 -12   27.26    4.53
  -6   7 -13   13.62    3.72
  -6   7 -14    5.42    3.44
   6   8 -17   10.59    5.03
   6   8 -16    2.11    4.06
   6   8 -15   20.66    4.96
   6   8 -15   16.37    2.70
   6   8 -14    8.07    2.12
   6   8 -14   10.65    4.34
   6  -8 -13   21.27    2.66
   6   8 -13   26.33    3.08
   6   8 -13   22.76    4.99
   6  -8 -12    2.57    1.46
   6   8 -12    4.53    3.48
   6   8 -12    3.65    1.78
   6  -8 -11    1.70    1.40
   6   8 -11   -3.86    3.35
   6  -8 -10    3.56    1.51
   6  -8  -9  246.89   13.89
   6  -8  -8   30.67    2.98
  -6   8   8   37.79    5.50
   6   8  -8   20.70    2.44
   6   8  -7    4.48    1.49
   6  -8  -7    6.14    1.62
  -6   8   7    1.15    3.30
   6  -8  -6  160.96    9.32
   6   8  -6  164.79    9.02
  -6   8   6  153.91   11.17
   6   8  -6  142.91    8.62
   6  -8  -5  134.49    8.72
  -6   8   5  152.58   10.63
   6   8  -5  150.24    8.26
   6  -8  -4    2.83    1.36
  -6   8   4    4.22    2.93
  -6   8   4    1.35    1.11
  -6  -8   4    3.07    1.19
   6   8  -4    3.28    1.42
  -6   8   3  486.70   25.11
   6   8  -3  412.11   22.98
  -6   8   3  489.58   22.79
  -6  -8   3  428.82   22.76
   6  -8  -2  208.68   10.60
   6   8  -2  143.81    9.73
  -6   8   2  190.62   11.50
  -6   8   2  202.73    9.61
  -6  -8   2  160.17    9.50
   6  -8  -2  177.64   11.24
   6  -8  -1   17.39    2.25
  -6   8   1   12.92    1.65
  -6  -8   1   20.62    1.95
   6   8  -1   15.84    2.28
  -6   8   1   15.02    3.09
   6  -8  -1   18.77    3.43
  -6   8   0  600.67   30.05
   6   8   0  539.81   30.56
  -6  -8   0  615.54   30.19
   6  -8   0  635.51   30.95
  -6   8   0  619.06   31.42
   6  -8   0  575.44   31.54
   6   8   1    9.51    2.25
   6  -8   1    9.70    1.91
  -6   8  -1    8.34    1.51
  -6   8  -1   10.77    2.51
  -6  -8  -1   12.94    1.88
   6   8   2    9.82    2.44
   6  -8   2   14.90    2.17
  -6   8  -2   15.43    1.89
   6  -8   3   59.21    4.45
  -6   8  -3   53.66    4.04
   6   8   3   53.31    4.96
   6  -8   4   50.37    4.08
  -6   8  -4   50.45    3.95
   6   8   4   42.98    4.68
   6  -8   5    0.16    1.31
  -6   8  -5   -0.16    1.54
   6  -8   6    0.16    1.41
  -6   8  -6    1.99    1.78
   6  -8   7    2.33    1.46
  -6   8  -7    6.05    2.10
   6  -8   8   17.87    2.44
  -6   8  -8   19.56    3.20
   6  -8   9   12.41    2.09
  -6   8  -9   14.39    3.07
  -6   8 -10    9.35    2.84
  -6   8 -11    0.31    2.53
   6   8  11    2.25    3.50
  -6   8 -12    2.32    2.85
  -6   8 -13    9.96    4.01
   6   9 -15    7.17    2.29
   6   9 -14   -1.66    1.94
   6   9 -13    3.23    2.02
   6   9 -12   14.43    2.59
   6  -9 -12    6.55    1.98
   6  -9 -11    3.61    1.70
   6   9 -11    4.72    1.96
   6  -9 -10   -1.12    1.36
   6   9 -10    1.02    2.96
   6  -9  -9   32.15    3.37
   6   9  -9   41.49    4.80
   6  -9  -8   45.23    3.99
  -6   9   8   45.11    6.36
   6  -9  -7    3.65    1.62
  -6   9   7   -1.23    3.60
   6  -9  -6   10.74    2.18
  -6   9   6   10.88    4.01
   6  -9  -5  300.47   16.79
  -6   9   5  309.17   18.71
  -6   9   4  227.99   14.58
  -6   9   3  413.37   21.10
  -6   9   3  435.23   23.65
   6  -9  -2   12.11    2.17
  -6   9   2   11.06    1.46
  -6   9   2   15.66    3.44
   6  -9  -1   32.18    3.22
  -6   9   1   28.08    3.91
  -6   9   1   28.92    2.31
   6  -9   0   35.48    3.36
  -6   9   0   30.95    2.48
  -6   9   0   38.06    3.99
  -6   9  -1   30.53    2.51
   6  -9   1   38.07    3.44
  -6   9  -1   28.76    3.55
   6  -9   2    4.65    1.70
  -6   9  -2    6.25    1.42
   6  -9   3   24.75    2.82
  -6   9  -3   21.16    2.30
   6  -9   4   36.43    3.36
  -6   9  -4   28.34    2.88
   6  -9   5   20.04    2.58
  -6   9  -5   15.22    2.28
   6  -9   6    2.05    1.60
   6  -9   7   15.01    2.25
   6  -9   8    3.35    1.70
   6   9   9    0.42    3.24
   6   9  10   -0.44    3.29
   6  10 -15    8.75    2.52
   6  10 -14   14.92    3.02
   6  10 -13   -0.77    1.90
   6  10 -12    7.36    2.42
   6 -10 -11   10.68    2.30
   6  10 -11    5.46    2.13
   6 -10 -10    4.61    1.85
   6  10 -10    5.66    2.14
  -6  10   9   -1.47    4.60
   6 -10  -9    2.66    1.77
   6 -10  -8    3.86    1.68
  -6  10   8   -0.46    4.27
   6 -10  -7   18.48    2.64
  -6  10   7   15.03    4.59
   6 -10  -6    4.83    1.74
  -6  10   6    1.99    3.61
   6 -10  -5   26.47    3.16
  -6  10   5   25.50    4.76
  -6  10   4   56.59    6.38
   6 -10  -3   74.00    5.85
  -6  10   3   81.75    7.20
   6 -10  -2   14.80    2.54
  -6  10   2   10.01    3.49
   6 -10  -1   57.93    4.86
  -6  10   1   61.19    5.69
   6 -10   0    3.05    1.85
  -6  10   0    1.59    2.52
   6 -10   1   36.12    3.58
  -6  10  -1   30.84    3.72
   6 -10   2    5.15    1.82
   6 -10   3   12.80    2.27
   6 -10   4   11.99    2.33
   6 -10   5   27.07    3.19
   6 -10   6   12.97    2.44
   6  10   6   13.00    3.99
   6 -10   7    4.40    1.88
   6  10   7    5.96    3.48
   6 -10   8    3.41    1.93
   6  10   8    2.50    3.36
   6  11 -11    0.28    2.12
   6 -11 -10    4.99    2.08
  -6  11  10   -3.27    5.41
   6  11 -10    3.51    2.22
   6 -11  -9   13.66    2.59
  -6  11   9    7.23    5.00
   6  11  -9   11.27    2.67
   6 -11  -8    4.99    2.05
  -6  11   8    1.45    4.40
   6 -11  -7   43.90    4.20
  -6  11   7   39.78    6.29
   6 -11  -6    9.26    2.23
  -6  11   6   11.37    4.49
   6 -11  -5   43.08    4.18
  -6  11   5   42.98    5.93
  -6  11   4   25.03    4.80
   6 -11  -3   70.81    5.68
  -6  11   3   79.68    7.19
   6 -11  -2   23.55    3.14
  -6  11   2   28.16    4.54
   6 -11  -1   19.02    2.79
   6  11  -1   24.06    3.46
   6 -11   0    2.39    1.81
   6  11   0    4.61    2.41
   6 -11   1   10.93    2.24
   6  11   1    8.18    2.97
   6 -11   2   11.95    2.49
   6  11   2   11.26    3.22
   6 -11   3   27.16    3.23
   6  11   3   20.66    4.24
   6 -11   4   17.31    2.73
   6  11   4    9.94    3.74
   6 -11   5   19.84    2.94
   6  11   5   19.92    4.33
   6 -11   6    7.90    2.18
   6  11   6    8.38    3.83
   6 -11   7   12.51    2.55
   6  11   7   17.81    4.57
  -6  12  10   -3.98    5.69
  -6  12   9   13.89    5.74
  -6  12   8    2.00    4.57
  -6  12   7   -4.25    4.74
  -6  12   6   -3.92    4.40
  -6  12   5    2.02    4.04
   6 -12  -4    1.20    2.05
  -6  12   4    1.12    3.96
   6 -12  -3    2.61    2.01
   6 -12  -2   24.02    3.32
   6 -12  -1   17.74    2.95
   6 -12   0   14.85    2.78
   6 -12   1    0.69    1.81
   6 -12   2   12.35    2.61
   6  12   2   10.56    3.52
   6 -12   3    3.18    2.03
   6  12   3    2.18    3.20
   6 -12   4    2.47    2.17
   6  12   4    3.47    3.56
   6 -12   5   12.69    2.68
   6  12   5   11.86    4.24
   6 -12   6    2.86    2.08
   6  12   6    3.02    3.58
  -6  13   8    3.64    5.29
   7   0 -20   -3.50    4.56
  -7   0  19   -1.76    4.09
   7   0 -19    1.34    4.53
  -7   0  18   -2.93    3.97
   7   0 -18   -1.30    3.95
  -7   0  17    2.36    3.61
   7   0 -17    9.16    4.46
  -7   0  16   -2.96    3.45
  -7   0  15  386.72   22.57
  -7   0  14   -3.28    3.04
  -7   0  13  159.74   10.95
  -7   0  12   -0.57    2.41
   7   0 -12   -1.71    2.32
  -7   0  11   -0.26    2.13
   7   0 -11    2.88    2.40
  -7   0  10    0.98    1.92
   7   0 -10   -0.29    1.25
  -7   0   9   18.90    2.16
   7   0  -9   18.13    2.18
  -7   0   9   17.58    2.88
  -7   0   8    3.93    1.29
  -7   0   8    3.80    1.90
   7   0  -8    4.28    1.40
   7   0  -7  346.23   17.86
  -7   0   7  327.74   18.56
   7   0  -7  346.46   18.99
  -7   0   7  334.77   17.83
  -7   0   6    9.19    1.50
   7   0  -6    7.67    1.49
  -7   0   6    5.19    1.86
   7   0  -6    6.25    2.51
  -7   0   5  354.60   20.04
   7   0  -5  398.04   20.43
  -7   0   5  373.30   19.51
   7   0  -5  377.26   19.54
   7   0  -4   -0.12    1.08
  -7   0   4    0.32    1.29
  -7   0   4   -0.70    0.89
  -7   0   3  105.76    6.32
   7   0  -3  100.87    6.32
   7   0  -2    3.24    1.86
  -7   0   2    2.40    1.11
   7   0  -2    2.35    1.33
   7   0  -1   34.62    3.46
   7   0  -1   35.93    3.27
  -7   0   1   39.05    3.17
  -7   0   0    1.86    1.01
   7   0   0    1.14    1.65
   7   0   0    5.61    1.73
   7   0   1  369.34   19.83
  -7   0  -1  366.53   19.62
   7   0   2    2.63    1.86
  -7   0  -2    0.67    1.15
   7   0   3   33.07    3.66
  -7   0  -3   33.31    3.39
   7   0   4    0.50    1.87
  -7   0  -4    0.22    1.25
  -7   0  -5  126.07    8.49
  -7   0  -6    2.83    1.79
  -7   0  -7   22.13    3.24
  -7   0  -8   -0.89    1.98
  -7   0  -9   12.50    3.17
  -7   0 -10    0.72    2.53
  -7   0 -11   15.07    3.48
  -7   0 -12    4.13    3.08
  -7   0 -13   31.76    5.07
  -7   0 -14   -0.47    3.23
  -7   1  20    8.15    5.21
   7  -1 -20    9.75    4.99
  -7   1  19    0.97    4.53
   7  -1 -19    4.01    4.52
  -7  -1  18   17.70    4.63
  -7   1  18   19.80    4.98
   7  -1 -18   23.10    5.96
  -7  -1  17    4.95    3.55
  -7   1  17    6.11    4.08
   7  -1 -17    6.69    4.35
  -7  -1  16   30.70    4.69
  -7   1  16   25.51    5.22
  -7  -1  15    2.81    2.93
  -7   1  15   -0.39    3.32
   7  -1 -14   20.74    1.84
  -7  -1  14   25.34    3.85
  -7   1  14   25.99    4.45
   7  -1 -13    3.01    0.87
  -7  -1  13    7.61    2.81
  -7   1  13    2.69    2.58
   7   1 -13    5.15    2.54
   7   1 -13    4.54    0.83
  -7  -1  12    5.58    2.59
  -7   1  12    0.63    2.36
   7   1 -12    3.02    2.28
  -7  -1  11    4.25    2.21
  -7   1  11    4.38    2.43
   7  -1 -11   -0.51    2.35
  -7  -1  10    7.88    2.46
  -7   1  10   13.27    2.81
   7  -1 -10    9.56    1.85
  -7  -1   9   34.07    3.15
   7  -1  -9   47.56    3.47
  -7  -1   9   43.05    4.03
  -7   1   9   39.05    4.26
   7  -1  -8  111.48    6.24
  -7  -1   8   94.13    6.61
  -7   1   8  104.30    7.20
  -7  -1   8   82.78    5.93
   7  -1  -7   16.89    1.98
  -7  -1   7   16.28    2.40
  -7   1   7   10.46    2.46
   7   1  -7   13.16    2.53
  -7  -1   7   16.13    1.86
   7  -1  -6  104.18    5.96
  -7  -1   6   89.45    6.18
  -7   1   6   93.68    6.64
   7   1  -6  100.20    6.73
  -7  -1   6   84.23    5.72
  -7   1   5  117.43    7.78
   7   1  -5  121.40    7.84
  -7  -1   5  120.58    7.07
   7  -1  -5  117.68    7.09
   7  -1  -4   14.37    1.94
  -7  -1   4   15.73    1.83
  -7   1   4   16.95    2.39
   7   1  -4   19.30    2.83
   7  -1  -4   19.53    3.01
   7  -1  -3    4.89    1.39
  -7   1   3    6.32    1.77
   7   1  -3    9.35    2.24
  -7  -1   3    9.65    1.53
   7  -1  -3    9.71    2.48
   7  -1  -2  164.74    9.94
   7  -1  -2  174.21    9.49
  -7  -1   2  155.36    9.30
  -7  -1   1    2.45    1.24
   7  -1  -1    5.68    2.01
   7  -1  -1    3.49    1.35
   7  -1   0  263.26   14.70
   7  -1   0  275.56   14.67
  -7  -1   0  255.15   14.34
   7  -1   1  525.97   30.29
   7  -1   1  615.64   30.46
  -7  -1  -1  625.73   30.40
   7  -1   2  171.20    9.07
  -7  -1  -2  111.31    7.96
   7  -1   3  607.86   33.52
  -7  -1  -3  673.21   33.38
   7  -1   4    5.08    2.18
  -7  -1  -4    7.21    1.93
  -7  -1  -5    4.76    1.86
  -7  -1  -6   95.28    7.18
  -7  -1  -7   36.99    4.12
  -7  -1  -8   -1.49    2.02
  -7  -1  -9   78.44    6.86
  -7  -1 -10   23.42    3.95
  -7  -1 -11  162.05   11.73
  -7  -1 -12    7.84    3.42
  -7  -1 -13   90.71    8.52
  -7  -1 -14    3.75    3.49
  -7   2  21    6.86    5.66
  -7   2  20   -2.18    5.09
   7   2 -20   -0.70    4.75
   7  -2 -20   -2.77    4.51
  -7   2  19    4.16    4.52
   7   2 -19    9.43    5.11
   7  -2 -19    2.65    4.59
  -7   2  18    1.48    4.01
   7   2 -18    1.94    4.11
   7  -2 -18   -0.64    4.25
  -7   2  17    4.70    4.12
   7   2 -17   11.73    4.94
   7  -2 -17    5.46    4.16
  -7  -2  16    4.99    3.13
  -7   2  16   -1.78    3.84
   7  -2 -16    2.84    3.57
  -7  -2  15   10.47    3.27
  -7   2  15    6.73    3.72
   7   2 -15    6.34    2.55
   7  -2 -14   67.32    4.17
  -7  -2  14   62.19    5.83
  -7   2  14   66.62    7.02
   7   2 -14   64.64    5.56
   7  -2 -13   62.63    4.28
  -7   2  13   76.26    7.22
  -7  -2  13   78.14    6.07
   7   2 -13   78.59    5.92
   7  -2 -12   11.35    1.41
  -7  -2  12   15.81    2.92
  -7   2  12   13.81    3.61
   7   2 -12   17.93    2.99
  -7  -2  11   29.38    3.43
  -7   2  11   21.13    3.88
  -7  -2  10  343.56   19.21
   7  -2 -10  361.17   18.86
   7   2 -10  374.44   18.91
  -7   2  10  337.82   20.28
   7  -2 -10  337.69   19.93
  -7   2   9   55.07    3.72
  -7  -2   9   35.25    3.30
   7   2  -9   38.96    3.40
  -7  -2   9   39.49    3.73
  -7   2   9   43.31    4.63
   7  -2  -9   50.77    3.67
   7  -2  -8   50.97    3.65
   7   2  -8   37.56    3.41
  -7  -2   8   42.87    3.87
   7   2  -8   46.41    4.37
  -7   2   8   49.44    4.87
  -7   2   8   58.57    3.80
  -7  -2   8   37.82    3.40
   7  -2  -7  300.64   15.60
   7   2  -7  307.06   15.62
  -7   2   7  260.94   16.55
  -7  -2   7  285.69   15.85
   7   2  -7  305.04   16.32
  -7   2   7  300.86   15.57
  -7  -2   7  273.40   15.46
   7  -2  -6  246.01   12.47
   7   2  -6  223.94   12.36
  -7   2   6  205.33   13.24
   7   2  -6  227.29   12.99
  -7   2   6  253.52   12.46
  -7  -2   6  202.16   12.22
  -7   2   5  870.29   46.25
   7   2  -5  944.93   45.95
  -7   2   5  889.98   45.31
  -7  -2   5  928.96   45.39
   7  -2  -5  869.32   46.46
   7  -2  -5  842.74   45.29
   7   2  -5  991.90   45.50
  -7   2   4  135.18    7.47
  -7  -2   4  120.48    7.35
   7  -2  -4  124.57    8.38
   7   2  -4  128.50    7.89
   7  -2  -4  119.98    7.46
   7   2  -4  131.15    7.55
  -7   2   3  102.84    5.58
  -7  -2   3   72.60    5.22
   7   2  -3   88.14    5.90
   7  -2  -3   78.60    6.19
   7  -2  -3   95.32    5.62
   7   2  -3   73.58    5.32
   7  -2  -2  356.10   19.39
   7  -2  -2  353.01   18.76
   7   2  -2  344.71   18.69
  -7   2   2  393.29   18.79
  -7  -2   2  335.05   18.61
   7  -2  -1  159.38    9.87
   7  -2  -1  147.66    9.46
   7   2  -1  176.50    9.62
  -7   2   1  164.22    9.36
  -7  -2   1  169.25    9.44
   7  -2   0  530.01   27.09
   7  -2   0  532.21   26.94
   7   2   0  499.42   26.78
  -7   2   0  568.82   26.79
  -7  -2   0  462.94   26.52
   7   2   1   53.87    4.29
   7  -2   1   47.35    4.17
   7  -2   1   41.02    3.91
  -7   2  -1   46.64    3.80
  -7  -2  -1   56.22    4.12
   7  -2   2  175.87   10.88
   7   2   2  176.82   10.83
   7  -2   2  182.52   10.60
  -7   2  -2  179.84   10.46
  -7  -2  -2  177.28   10.55
   7  -2   3   42.67    4.41
   7   2   3   60.67    4.79
   7  -2   3   48.04    4.18
  -7   2  -3   39.66    3.90
  -7  -2  -3   52.58    4.25
   7  -2   4   11.68    2.76
   7   2   4    7.76    2.44
  -7   2  -4    9.97    2.03
  -7  -2  -4    6.31    1.87
  -7   2  -5  203.62   12.55
  -7  -2  -5  215.91   12.78
  -7   2  -6   49.85    4.68
  -7  -2  -6   40.10    4.35
  -7   2  -7  196.88   11.97
  -7  -2  -7  176.26   11.85
  -7  -2  -8  315.90   17.94
  -7   2  -8  289.31   17.57
  -7  -2  -9  275.32   18.09
  -7   2  -9  347.83   18.71
  -7   2 -10   42.07    5.15
  -7  -2 -10   44.01    5.22
  -7   2 -11   12.09    3.60
  -7  -2 -11    2.70    3.04
  -7   2 -12    8.14    3.48
  -7  -2 -12    6.59    3.19
  -7   2 -13   10.80    3.70
  -7  -2 -13    7.03    3.76
  -7   2 -14    3.22    3.49
  -7  -2 -14    1.87    3.41
   7   3 -20    6.30    5.31
   7  -3 -20    6.15    5.09
   7   3 -19   15.45    5.68
   7  -3 -19    3.93    4.55
   7   3 -18    2.59    4.33
   7  -3 -18    0.63    4.36
   7   3 -17   49.34    7.68
   7  -3 -17   42.11    6.81
   7   3 -16   16.31    4.93
   7  -3 -16   13.06    4.88
   7   3 -14   10.01    1.51
   7  -3 -14    5.75    1.29
  -7  -3  14   12.38    2.86
  -7   3  14    6.81    3.61
   7   3 -14    9.16    2.52
   7  -3 -13   34.09    2.81
  -7  -3  13   38.30    4.02
  -7   3  13   39.39    5.46
   7   3 -13   48.38    4.27
   7  -3 -12    5.92    1.20
  -7  -3  12    4.29    1.98
  -7   3  12    4.16    3.03
   7   3 -12    4.59    2.19
   7  -3 -11    1.38    0.92
  -7  -3  11    2.76    1.74
  -7   3  11   -1.41    2.88
  -7  -3  10  123.78    7.42
   7  -3 -10  118.45    7.15
  -7   3  10  120.73    8.87
   7  -3 -10  106.84    5.86
   7   3 -10  143.92    7.43
   7  -3  -9   26.82    2.66
   7  -3  -9   26.47    1.73
  -7  -3   9   21.01    2.67
  -7   3   9   25.04    4.04
   7   3  -9   25.47    2.60
  -7   3   9   31.44    2.72
  -7  -3   9   20.60    2.38
  -7   3   8  114.89    6.29
  -7  -3   8   88.97    6.04
   7  -3  -8   99.42    6.12
   7   3  -8   91.56    6.04
  -7   3   8   85.22    7.28
   7   3  -8   95.29    6.70
  -7   3   7    5.43    1.24
  -7  -3   7    7.34    1.45
   7  -3  -7    6.49    1.54
   7   3  -7    8.44    1.59
   7   3  -7    6.53    2.12
  -7   3   7   12.85    2.82
   7   3  -6  325.53   17.80
  -7   3   6  313.82   17.24
  -7  -3   6  344.35   17.40
   7  -3  -6  307.74   17.27
   7   3  -6  357.21   17.45
   7   3  -5   69.51    4.91
  -7   3   5   71.80    4.38
  -7  -3   5   55.05    4.17
   7  -3  -5   72.94    4.55
   7   3  -5   53.64    4.22
  -7   3   4  295.99   15.44
  -7  -3   4  274.93   15.40
   7   3  -4  297.87   15.92
   7  -3  -4  274.67   16.56
   7  -3  -4  317.00   15.68
   7   3  -4  288.30   15.51
   7   3  -3    0.62    1.63
  -7   3   3    2.50    1.62
  -7   3   3    1.41    1.03
  -7  -3   3    1.22    0.99
   7  -3  -3    3.01    2.33
   7  -3  -3    2.48    1.37
   7   3  -3    0.50    1.34
  -7   3   2   50.03    4.36
   7  -3  -2   52.91    4.76
   7  -3  -2   49.10    3.94
   7   3  -2   58.40    4.06
  -7   3   2   51.68    3.81
  -7  -3   2   61.05    4.05
  -7   3   1  114.10    7.02
   7  -3  -1  100.61    7.16
   7  -3  -1  104.53    6.69
   7   3  -1   93.74    6.48
  -7   3   1  110.11    6.47
  -7  -3   1  100.09    6.42
   7  -3   0   34.28    3.35
   7   3   0   31.96    3.21
   7  -3   0   35.69    3.62
  -7   3   0   42.13    3.22
  -7  -3   0   28.77    2.93
   7  -3   1   44.76    4.27
   7   3   1   59.99    4.52
  -7   3  -1   44.69    3.88
  -7  -3  -1   62.39    4.31
   7  -3   1   53.18    4.50
   7  -3   2  153.47    9.72
   7   3   2  142.24    9.46
   7  -3   2  158.81    9.49
  -7   3  -2  154.13    9.17
  -7  -3  -2  155.87    9.28
   7  -3   3    4.01    2.18
   7   3   3    0.89    1.87
   7  -3   3   -0.18    1.79
  -7   3  -3    2.54    1.39
  -7  -3  -3    2.46    1.47
   7  -3   4   77.35    6.36
   7   3   4   77.76    6.27
   7  -3   4   74.92    5.61
  -7   3  -4   76.72    5.73
  -7  -3  -4   74.04    5.69
  -7   3  -5   62.23    5.15
  -7  -3  -5   61.97    5.22
   7  -3   5   57.64    4.88
  -7   3  -6   21.69    3.14
  -7  -3  -6   17.35    3.00
  -7  -3  -7   26.17    3.65
  -7   3  -7   25.15    3.63
  -7   3  -8  110.45    7.65
  -7  -3  -8   78.01    7.13
  -7   3  -9   41.36    4.84
  -7  -3  -9   52.37    5.34
  -7   3 -10    8.20    3.00
  -7  -3 -10   11.51    3.31
  -7   3 -11  115.21    9.04
  -7  -3 -11  106.58    9.01
  -7   3 -12   13.19    3.88
  -7  -3 -12    4.47    2.96
  -7   3 -13    7.68    3.58
  -7  -3 -13    4.35    3.25
  -7   3 -14   -0.45    3.36
  -7  -3 -14   -0.46    3.34
   7   4 -19   13.40    5.77
   7  -4 -19   13.64    5.23
   7   4 -18    0.64    4.73
   7  -4 -18    2.49    4.40
   7   4 -17   -0.62    4.65
   7  -4 -17   -2.39    4.56
   7   4 -16    1.75    3.99
   7  -4 -16    1.13    4.03
   7  -4 -15    7.07    1.41
   7  -4 -14   16.78    1.96
   7   4 -14   15.01    1.93
   7  -4 -13    2.84    1.13
  -7  -4  13    0.17    1.85
   7   4 -13   -1.25    2.14
   7  -4 -12   38.47    3.05
  -7  -4  12   41.86    3.66
  -7   4  12   41.02    5.58
   7   4 -12   36.40    3.85
   7  -4 -11   64.84    4.35
  -7   4  11   61.13    6.58
   7  -4 -10   15.92    1.88
  -7   4  10   16.39    3.84
   7  -4 -10   14.90    2.12
   7  -4  -9    1.40    0.92
  -7   4   9    0.33    2.49
   7   4  -9    0.37    2.10
   7  -4  -9   -0.14    1.32
   7   4  -9    1.23    1.18
   7  -4  -9    1.18    0.60
   7  -4  -8   92.23    5.15
  -7   4   8  104.60    6.01
  -7  -4   8   80.82    5.74
   7  -4  -8  101.40    6.04
   7   4  -8   87.94    5.81
   7   4  -8   86.98    6.30
   7  -4  -7   44.32    3.48
   7   4  -7   47.95    3.48
   7  -4  -7   42.88    2.84
   7   4  -7   48.23    4.03
  -7   4   7   37.58    3.26
  -7  -4   7   44.58    3.43
   7   4  -6  477.06   24.43
   7  -4  -6  450.22   23.52
  -7   4   6  478.33   24.00
  -7  -4   6  471.56   24.04
   7  -4  -6  450.88   24.04
   7   4  -6  482.92   24.09
   7   4  -5   41.96    3.69
  -7   4   5   48.23    4.57
  -7   4   5   42.64    3.24
  -7  -4   5   44.02    3.32
   7  -4  -5   42.45    2.98
   7  -4  -5   36.43    3.30
   7   4  -5   47.17    3.45
   7   4  -4  116.01    7.17
  -7   4   4  112.36    6.62
  -7  -4   4  110.19    6.67
  -7   4   4  118.31    7.93
   7  -4  -4  109.73    6.79
   7   4  -4  108.34    6.74
  -7   4   3  106.84    7.12
  -7   4   3  116.29    6.19
  -7  -4   3   89.79    6.00
   7  -4  -3  110.49    6.41
   7   4  -3   82.76    6.03
  -7   4   2   10.06    1.48
  -7  -4   2   11.23    1.66
  -7   4   2    6.18    1.90
   7  -4  -2    7.93    2.68
   7  -4  -2    5.43    1.56
   7   4  -2    8.13    1.76
  -7   4   1    5.12    1.27
  -7  -4   1    3.73    1.24
  -7   4   1    3.65    1.78
   7  -4  -1    6.43    2.33
   7  -4  -1    4.16    1.54
   7   4  -1    2.10    1.35
   7  -4   0  157.36    9.00
   7   4   0  131.79    8.60
   7  -4   0  139.69    9.30
  -7   4   0  160.84    8.67
  -7  -4   0  138.79    8.56
   7  -4   1   97.60    6.66
   7   4   1   87.74    6.39
   7  -4   1   93.56    6.74
  -7   4  -1   95.21    6.11
  -7  -4  -1   95.30    6.21
   7  -4   2    0.22    1.88
   7   4   2    1.22    1.67
   7  -4   2    3.52    2.22
  -7   4  -2    2.26    1.35
  -7  -4  -2    2.92    1.40
   7  -4   3   64.24    5.17
   7   4   3   37.59    4.27
   7  -4   3   56.50    4.63
  -7   4  -3   62.37    4.35
  -7  -4  -3   39.02    3.89
   7  -4   4   42.03    4.67
   7   4   4   52.25    4.96
   7  -4   4   50.25    4.45
  -7   4  -4   37.97    3.98
  -7  -4  -4   62.49    4.64
   7  -4   5  472.61   25.68
  -7   4  -5  497.23   26.13
  -7  -4  -5  494.18   26.27
   7  -4   6   -0.19    2.26
  -7   4  -6    2.20    1.89
  -7  -4  -6    3.37    1.98
   7  -4   7  283.33   15.64
  -7   4  -7  285.37   16.32
  -7  -4  -7  256.19   16.18
  -7   4  -8  129.35    9.69
  -7  -4  -8  161.50   10.42
  -7   4  -9   24.09    3.84
  -7  -4  -9   17.31    3.62
  -7   4 -10   -0.65    2.68
  -7  -4 -10   -0.34    2.37
  -7  -4 -11   48.38    5.47
  -7   4 -11   36.46    5.06
  -7   4 -12   12.32    3.85
  -7  -4 -12   16.78    4.07
  -7   4 -13   11.98    3.88
  -7  -4 -13   11.54    3.81
  -7   4 -14   38.91    5.60
  -7  -4 -14   20.07    5.01
   7   5 -19   -0.66    4.69
   7  -5 -19    0.64    4.52
   7   5 -18   12.72    5.47
   7  -5 -18   11.64    4.84
   7   5 -17   22.66    5.74
   7  -5 -17   12.94    4.81
   7   5 -16    4.66    4.41
   7  -5 -16   -0.56    4.00
   7  -5 -15    1.14    1.20
   7   5 -15   -1.65    3.62
   7  -5 -15   -1.58    3.88
   7   5 -14    9.14    1.70
   7  -5 -14    6.72    1.58
   7  -5 -13   26.23    2.57
   7  -5 -12   54.45    3.91
   7   5 -12   49.60    4.33
   7  -5 -11   52.49    3.83
  -7   5  11   43.10    6.03
   7  -5 -10   46.24    3.56
   7  -5  -9    1.08    1.06
   7   5  -9    0.85    2.04
   7  -5  -9    1.96    1.28
   7   5  -9    2.61    1.51
   7  -5  -8  145.65    8.59
   7   5  -8  144.64    8.54
  -7   5   8  156.57    8.57
  -7  -5   8  136.36    8.46
   7  -5  -8  144.09    8.50
   7   5  -8  148.43    8.93
   7  -5  -7   99.83    6.34
   7   5  -7  106.56    6.81
  -7   5   7  113.38    8.22
   7  -5  -7   96.45    5.82
  -7   5   7  108.83    6.39
  -7  -5   7  104.86    6.42
   7  -5  -7  100.85    6.37
   7   5  -7  103.53    6.37
   7  -5  -6   10.25    1.74
   7   5  -6   11.07    1.73
  -7   5   6   12.44    1.64
  -7  -5   6    9.82    1.54
   7  -5  -6    9.53    1.36
   7   5  -6   11.25    2.15
  -7   5   6    9.50    2.80
   7  -5  -5    3.89    1.41
   7   5  -5    1.47    1.19
  -7   5   5    4.59    1.16
  -7  -5   5    1.92    1.05
   7   5  -5    0.60    1.66
  -7   5   5    3.49    2.16
   7  -5  -5    3.76    1.05
   7  -5  -4  122.62    7.49
  -7   5   4  152.27    9.27
  -7   5   4  117.08    7.54
  -7  -5   4  157.27    7.94
   7  -5  -4  119.85    7.79
   7   5  -4  152.77    8.00
  -7   5   3   45.48    3.24
  -7  -5   3   37.44    3.16
  -7   5   3   47.89    4.35
   7  -5  -3   44.05    3.23
   7  -5  -3   42.88    3.50
   7   5  -3   36.66    3.28
  -7   5   2   57.50    3.73
  -7  -5   2   41.77    3.57
  -7   5   2   50.63    4.52
   7  -5  -2   53.72    3.75
   7  -5  -2   50.60    4.00
   7   5  -2   43.32    3.74
  -7   5   1   22.87    2.88
   7  -5  -1   21.27    2.54
   7  -5  -1   19.17    2.10
   7  -5  -1   12.68    2.98
   7   5  -1   14.33    2.27
  -7   5   1   15.67    1.93
  -7  -5   1   16.47    2.04
   7  -5   0   32.56    3.43
  -7   5   0   39.93    3.66
   7   5   0   35.12    3.33
   7  -5   0   30.44    3.90
   7  -5   0   38.13    3.15
  -7   5   0   36.88    3.05
  -7  -5   0   29.38    2.97
   7  -5   1   93.56    6.13
   7   5   1   64.45    5.43
   7  -5   1   73.33    6.01
  -7   5  -1   90.34    5.45
  -7  -5  -1   69.60    5.25
   7  -5   2  186.66   11.70
   7   5   2  199.81   11.65
   7  -5   2  194.00   11.73
  -7   5  -2  179.44   10.96
  -7  -5  -2  210.33   11.34
   7  -5   3   73.62    5.94
   7   5   3   60.32    5.46
   7  -5   3   67.01    5.61
  -7   5  -3   73.07    5.12
  -7  -5  -3   66.90    5.12
   7  -5   4  134.80    9.39
   7   5   4  137.18    9.28
   7  -5   4  139.23    8.86
  -7   5  -4  126.96    8.41
  -7  -5  -4  130.84    8.55
   7  -5   5   51.13    4.83
  -7   5  -5   56.68    4.69
  -7  -5  -5   52.11    4.70
  -7   5  -6   26.27    3.46
  -7  -5  -6   20.92    3.28
  -7   5  -7    1.56    2.04
  -7  -5  -7    3.06    2.13
  -7   5  -8   48.70    5.02
  -7  -5  -8   46.83    5.11
  -7  -5  -9   76.21    6.59
  -7   5  -9   65.58    6.32
  -7   5 -10   44.39    5.00
  -7  -5 -10   33.30    4.72
  -7   5 -11    4.12    2.74
  -7  -5 -11    0.73    2.85
  -7   5 -12   -1.46    2.95
  -7  -5 -12    0.38    2.71
  -7   5 -13   26.04    4.82
  -7  -5 -13   25.96    4.93
  -7   5 -14   -0.42    3.53
  -7  -5 -14   -0.43    3.32
   7   6 -19   -3.28    5.10
   7  -6 -19   -0.63    4.77
   7   6 -18    4.39    4.48
   7  -6 -18   -1.20    4.73
   7   6 -17    5.39    4.54
   7  -6 -17   -0.57    4.06
   7   6 -16    2.30    3.94
   7  -6 -16    0.55    3.72
   7  -6 -15    0.72    1.27
   7   6 -15    3.28    3.78
   7  -6 -15    3.66    3.70
   7   6 -14    0.33    1.32
   7  -6 -14    4.17    1.39
   7   6 -14    2.56    3.55
   7  -6 -14    3.92    3.35
   7  -6 -13   14.65    2.11
   7  -6 -12   23.32    2.50
   7  -6 -11   79.77    5.38
   7  -6  -9  229.07   12.59
   7   6  -9  218.10   12.46
   7  -6  -9  221.56   12.46
   7   6  -9  226.42   12.80
  -7   6   9  245.21   15.30
   7  -6  -8   11.05    2.00
   7   6  -8    7.41    1.74
   7   6  -8   12.71    2.46
  -7   6   8    8.92    3.20
   7  -6  -8   13.02    1.84
   7  -6  -7    0.13    1.33
   7  -6  -7    0.60    1.01
   7   6  -7    3.46    1.49
   7   6  -7    4.39    2.01
  -7   6   7    0.33    2.39
  -7   6   7    0.60    1.08
  -7  -6   7    4.59    1.35
   7  -6  -6   26.11    2.63
   7   6  -6   29.71    3.06
  -7   6   6   28.20    4.17
   7  -6  -6   25.61    2.32
   7  -6  -6   29.26    2.78
   7   6  -6   28.31    2.65
  -7   6   6   25.32    2.43
  -7  -6   6   28.27    2.61
   7  -6  -5   13.10    1.97
   7   6  -5   11.27    1.78
   7  -6  -5   11.30    1.61
  -7   6   5   10.44    1.55
   7  -6  -5    8.68    1.63
   7   6  -5   14.15    2.29
  -7   6   5   13.25    3.11
  -7  -6   5   15.59    1.81
  -7   6   4   30.40    3.89
  -7   6   4   21.83    2.18
  -7  -6   4   25.90    2.38
   7  -6  -4   24.83    2.59
   7   6  -4   24.51    2.50
   7  -6  -4   20.24    2.25
   7  -6  -3  149.03    8.60
  -7   6   3  157.45    8.44
  -7  -6   3  146.53    8.46
  -7   6   3  142.27    9.72
   7  -6  -3  160.13    8.90
   7   6  -3  133.75    8.51
   7  -6  -2   65.11    4.72
  -7   6   2   69.10    4.55
  -7  -6   2   75.76    4.74
  -7   6   2   67.01    5.67
   7  -6  -2   65.51    4.96
   7   6  -2   72.27    4.98
  -7   6   1    2.11    1.10
  -7  -6   1    5.52    1.42
  -7   6   1    3.74    1.98
   7  -6  -1    1.14    1.67
   7   6  -1    3.69    1.63
   7  -6   0   26.53    3.23
   7   6   0   32.38    3.19
  -7   6   0   34.57    3.51
  -7   6   0   24.88    2.57
  -7  -6   0   32.67    2.89
   7  -6   1   32.38    3.68
   7   6   1   32.18    3.42
   7  -6   1   36.96    4.33
  -7   6  -1   28.75    2.94
  -7  -6  -1   35.73    3.23
   7  -6   2  168.52   10.18
   7   6   2  138.24    9.57
   7  -6   2  155.19   10.12
  -7   6  -2  150.31    9.08
  -7  -6  -2  164.71    9.38
   7  -6   3   74.85    6.15
   7   6   3   68.23    5.79
   7  -6   3   65.76    5.84
  -7   6  -3   75.90    5.19
  -7  -6  -3   65.89    5.18
   7  -6   4    4.32    2.57
   7   6   4    1.31    2.27
  -7   6  -4    1.98    1.63
  -7  -6  -4    2.36    1.61
  -7  -6  -5   25.28    3.17
  -7   6  -5   20.96    2.97
  -7   6  -6    1.81    1.90
  -7  -6  -6    0.24    1.78
  -7   6  -7    1.27    1.83
  -7  -6  -7    0.55    1.99
  -7   6  -8   10.20    2.83
  -7  -6  -8    8.61    2.91
  -7   6  -9    9.55    3.04
  -7  -6  -9    4.14    2.74
  -7   6 -10    4.18    2.79
  -7  -6 -10   -2.06    2.67
  -7   6 -11   -2.41    2.92
  -7  -6 -11    0.37    2.72
  -7   6 -12    1.10    2.84
  -7  -6 -12    2.32    3.29
  -7   6 -13   22.74    4.58
  -7  -6 -13   30.15    4.95
  -7   6 -14   15.53    4.35
  -7  -6 -14    8.57    3.99
   7   7 -19   33.88    7.26
   7   7 -18   -0.62    4.92
   7   7 -17    5.89    4.72
   7  -7 -17    7.86    4.61
   7   7 -16   10.68    4.90
   7  -7 -16    6.42    4.29
   7  -7 -15   17.87    2.43
   7   7 -15   30.06    5.75
   7  -7 -15   25.04    5.51
   7   7 -15   20.75    2.76
   7   7 -14    3.98    1.72
   7  -7 -14    5.78    1.60
   7   7 -14    1.02    3.87
   7  -7 -14    3.39    3.64
   7  -7 -13   14.57    2.15
   7   7 -13   15.82    2.38
   7  -7 -13   17.66    4.51
   7  -7 -12   23.82    2.69
   7  -7 -11   48.13    3.87
  -7   7  11   34.41    5.98
   7  -7 -10   68.24    4.96
  -7   7  10   72.66    7.57
   7   7  -9   50.33    3.95
   7  -7  -9   47.50    3.90
  -7   7   9   53.47    6.54
   7  -7  -8   59.29    4.53
   7   7  -8   60.67    4.73
  -7   7   8   62.13    6.74
   7   7  -8   63.62    4.49
   7   7  -7    8.34    1.83
   7  -7  -7    4.90    1.41
   7   7  -7    8.24    2.25
  -7   7   7    6.12    3.19
   7   7  -6    0.25    1.32
   7  -7  -6    1.31    1.11
   7   7  -6   -0.75    1.99
  -7   7   6    2.33    3.01
  -7   7   6    2.35    1.16
  -7  -7   6    1.09    1.17
   7  -7  -5    1.98    1.21
  -7   7   5    2.89    1.18
  -7  -7   5    2.20    1.19
   7   7  -5    1.73    1.88
  -7   7   5    4.33    2.89
   7  -7  -5    1.88    1.46
   7   7  -5    2.47    1.38
  -7   7   4    2.92    1.14
  -7  -7   4    6.96    1.41
   7  -7  -4    4.10    1.50
  -7   7   4    8.69    2.99
   7  -7  -4    3.45    1.43
   7  -7  -4    1.75    1.45
   7   7  -4    4.29    1.52
  -7   7   3  548.89   28.63
   7  -7  -3  550.37   27.37
   7   7  -3  466.46   26.96
  -7   7   3  551.31   26.79
  -7  -7   3  530.91   26.87
  -7   7   2   14.98    1.81
  -7  -7   2   13.95    1.87
  -7   7   2   13.71    2.86
   7  -7  -2   15.41    2.37
   7   7  -2   11.00    2.15
  -7   7   1   25.42    2.50
  -7  -7   1   28.31    2.62
   7  -7  -1   30.32    2.96
  -7   7   1   37.54    3.88
   7   7  -1   22.72    2.93
   7  -7  -1   26.82    3.29
   7  -7   0  134.27    8.62
   7   7   0  123.05    8.28
   7  -7   0  122.56    8.05
  -7   7   0  143.86    8.86
  -7   7   0  129.78    7.78
  -7  -7   0  154.07    8.14
   7   7   1   89.83    6.64
   7  -7   1  107.33    6.56
  -7   7  -1   95.33    6.19
  -7  -7  -1  100.34    6.36
  -7   7  -2    2.86    1.40
  -7  -7  -2    5.40    1.67
   7   7   2    6.01    2.40
  -7   7  -3    0.94    1.36
  -7  -7  -3    1.73    1.56
   7   7   3    0.72    2.22
  -7   7  -4   55.75    4.45
  -7  -7  -4   59.65    4.73
   7   7   4   47.73    5.06
  -7   7  -5   24.49    3.06
  -7  -7  -5   27.63    3.43
   7  -7   6  131.40    7.98
  -7   7  -6  123.39    8.42
  -7  -7  -6  130.42    8.69
   7  -7   7   87.54    6.00
  -7   7  -7   91.82    6.85
  -7  -7  -7   88.90    6.98
   7  -7   8    4.45    1.65
  -7   7  -8    3.43    2.17
  -7  -7  -8    6.28    2.67
   7  -7   9    4.44    1.70
  -7   7  -9    3.48    2.42
  -7  -7  -9    5.96    2.64
  -7   7 -10    4.66    2.78
  -7  -7 -10    4.70    2.93
  -7   7 -11   23.47    4.18
  -7  -7 -11   15.06    4.05
  -7   7 -12    4.68    3.32
  -7   7 -13   51.68    6.18
   7   8 -17   21.17    5.90
   7   8 -16    2.72    4.39
   7  -8 -15    5.56    1.85
   7   8 -15    6.28    2.16
   7   8 -15    6.22    4.51
   7   8 -14    2.76    1.85
   7  -8 -14    1.81    1.52
   7   8 -14    6.42    4.17
   7  -8 -13   16.30    2.35
   7   8 -13   13.98    2.47
   7   8 -13    9.36    4.32
   7  -8 -12   57.78    4.62
   7   8 -12   63.36    7.04
   7  -8 -11   29.41    3.06
  -7   8  11   16.28    5.27
   7  -8 -10    0.73    1.32
  -7   8  10   -0.47    3.94
   7  -8  -9   80.79    5.73
  -7   8   9   81.79    8.17
   7  -8  -8    1.76    1.26
  -7   8   8    0.81    3.57
   7   8  -7    1.65    1.44
   7  -8  -7    1.91    1.47
  -7   8   7    0.38    3.14
   7  -8  -6    2.12    1.38
  -7   8   6   -0.35    3.14
   7   8  -6    0.49    1.39
  -7   8   5   30.84    2.64
  -7  -8   5   29.81    2.69
   7  -8  -5   30.38    3.13
  -7   8   5   27.72    4.55
   7   8  -5   27.47    2.74
   7  -8  -4  117.72    7.65
  -7   8   4  136.36    9.39
   7   8  -4  115.02    7.33
  -7   8   4  116.39    6.97
  -7  -8   4  128.37    7.18
   7   8  -3   78.39    5.72
  -7   8   3  100.38    7.59
  -7   8   3   86.25    5.35
  -7  -8   3   92.37    5.53
   7  -8  -2  266.61   15.63
  -7   8   2  305.40   16.90
  -7   8   2  256.36   14.84
  -7  -8   2  325.45   15.22
   7   8  -2  288.48   15.53
   7  -8  -1   44.08    3.59
  -7   8   1   46.85    2.97
  -7  -8   1   23.31    2.60
  -7   8   1   32.96    4.02
   7   8  -1   17.31    3.02
   7  -8   0    3.43    1.57
   7   8   0    3.14    1.94
  -7   8   0    1.30    2.14
  -7   8   0    2.27    1.38
   7   8   1   96.16    6.70
   7  -8   1   94.95    6.41
  -7   8  -1  104.97    6.91
  -7   8  -1   85.00    5.78
  -7   8  -2   11.85    1.95
   7   8   2   12.74    2.83
   7  -8   2   13.64    2.27
   7  -8   3   53.45    4.30
  -7   8  -3   48.14    3.96
  -7   8  -4    2.13    1.53
   7  -8   4    3.03    1.51
   7  -8   5   51.60    4.26
  -7   8  -5   48.58    4.29
   7  -8   6   23.55    2.80
  -7   8  -6   20.03    2.93
   7  -8   7    3.16    1.72
  -7   8  -7    3.48    2.24
   7  -8   8   43.27    3.86
  -7   8  -8   44.52    4.56
  -7   8  -9    2.71    2.39
  -7   8 -10   21.50    3.82
  -7   8 -11   -1.62    2.74
  -7   8 -12   12.83    3.87
   7   9 -15   -0.48    1.81
   7   9 -14    1.89    1.96
   7  -9 -14   -0.20    1.57
   7   9 -13    1.40    1.77
   7  -9 -13    0.20    1.59
   7  -9 -12    5.85    1.89
  -7   9  12    5.47    4.77
   7   9 -12    9.02    2.32
   7  -9 -11    1.93    1.70
  -7   9  11   -5.22    4.56
   7  -9 -10    5.05    1.84
  -7   9  10    2.46    4.28
   7  -9  -9    8.47    1.95
  -7   9   9    4.61    4.05
   7  -9  -8   50.33    4.38
  -7   9   8   54.29    6.71
   7  -9  -7    3.35    1.66
  -7   9   7    5.27    3.83
   7  -9  -6    6.18    1.79
  -7   9   6    8.67    3.92
   7  -9  -5   85.57    5.89
  -7   9   5   70.83    7.26
  -7   9   4   79.60    4.91
  -7   9   4   75.01    7.19
  -7   9   3  144.54    9.99
  -7   9   3  130.46    7.49
   7  -9  -2   23.67    2.93
  -7   9   2   36.82    4.39
  -7   9   2   22.34    2.23
   7  -9  -1   13.79    2.33
  -7   9   1   14.79    1.75
  -7   9   1   12.97    3.18
   7  -9   0    7.61    1.89
  -7   9   0    8.24    2.62
  -7   9   0    5.43    1.34
   7  -9   1    0.57    1.38
  -7   9  -1   -1.27    2.32
  -7   9  -1   -0.11    1.20
   7  -9   2   17.88    2.47
  -7   9  -2   12.58    1.92
  -7   9  -3    1.51    1.44
   7  -9   3    2.25    1.69
   7  -9   4  110.68    7.34
   7  -9   5    4.85    1.89
   7  -9   6   11.68    2.33
   7  -9   7   16.24    2.53
   7  -9   8   30.23    3.33
   7  10 -14    7.08    2.41
   7  10 -13    1.04    2.01
   7 -10 -13    1.93    1.81
   7 -10 -12   -1.08    1.83
  -7  10  12   -1.15    5.08
   7  10 -12    0.26    2.00
   7 -10 -11    6.38    2.08
  -7  10  11   -0.55    4.66
   7 -10 -10   -0.42    1.52
  -7  10  10    2.06    4.53
   7 -10  -9   17.36    2.64
  -7  10   9   15.91    5.06
   7 -10  -8    1.05    1.58
  -7  10   8    0.46    4.00
   7 -10  -7    6.55    2.08
  -7  10   7   10.21    4.48
   7 -10  -6   27.07    3.21
  -7  10   6   31.74    5.38
   7 -10  -5   26.08    3.20
  -7  10   5   38.12    5.40
  -7  10   4  215.70   14.17
   7 -10  -3   32.79    3.60
  -7  10   3   34.63    4.95
   7 -10  -2   48.20    4.50
  -7  10   2   66.01    6.02
   7 -10  -1    3.10    1.67
  -7  10   1    3.12    2.67
   7 -10   0    2.06    1.65
  -7  10   0    2.63    2.45
   7 -10   1    2.87    1.85
  -7  10  -1   -0.66    2.50
   7 -10   2    3.88    1.87
   7 -10   3    1.62    1.76
   7 -10   4    0.61    1.66
   7 -10   5    0.60    1.71
   7 -10   6    3.79    1.99
   7 -10   7   17.34    2.80
  -7  11  11    5.11    5.01
  -7  11  10   15.01    5.52
   7 -11  -9   41.58    4.18
  -7  11   9   40.07    6.87
   7 -11  -8   45.37    4.38
  -7  11   8   49.53    7.03
   7 -11  -7   19.45    2.97
  -7  11   7   19.60    5.42
   7 -11  -6    7.02    2.10
  -7  11   6   12.05    4.59
  -7  11   5   11.26    4.27
  -7  11   4   19.10    4.55
   7 -11  -3   45.63    4.56
  -7  11   3   54.20    5.99
   7 -11  -2    0.47    1.83
  -7  11   2    2.98    3.33
   7 -11  -1    1.40    1.91
   7 -11   0    3.47    2.07
   7 -11   1   46.27    4.44
   7 -11   2    2.97    1.96
   7 -11   3   -1.37    1.96
   7 -11   4   45.86    4.48
   7  11   4   45.53    5.79
   7 -11   5   32.19    3.77
   7  11   5   28.94    4.96
   7 -11   6   14.50    2.82
   7  11   6   20.19    4.62
  -7  12   9    6.33    5.17
  -7  12   8   10.86    5.21
  -7  12   7   28.23    6.04
  -7  12   6   15.56    5.17
  -7  12   5    7.74    4.67
   7 -12  -2    6.75    2.33
   7 -12  -1    1.93    2.02
   7 -12   0   26.95    3.49
   7 -12   1   12.92    2.86
   7 -12   2   -0.95    2.05
   7 -12   3   29.04    3.68
   7  12   3   21.86    4.62
   7 -12   4    7.23    2.38
   7  12   4    1.97    3.43
   7 -12   5    9.41    2.60
   7  12   5    9.20    4.40
   7 -12   6   14.26    2.91
   8   0 -20   -0.73    4.78
  -8   0  19   -0.87    3.97
   8   0 -19   -0.70    4.54
  -8   0  18    0.42    3.83
   8   0 -18    0.66    4.19
  -8   0  17   -0.79    3.30
  -8   0  16   36.00    5.41
  -8   0  15    4.20    3.46
  -8   0  14   10.87    3.53
  -8   0  13    3.09    2.94
  -8   0  12   16.07    3.43
  -8   0  11    4.09    2.43
  -8   0  10    5.87    2.40
  -8   0  10    5.13    1.55
  -8   0   9    3.63    1.46
  -8   0   9    2.84    2.06
   8   0  -9    5.19    1.54
   8   0  -8   17.95    2.23
  -8   0   8   14.68    1.92
  -8   0   8   18.50    2.86
  -8   0   7    1.41    1.12
   8   0  -7    0.99    1.13
  -8   0   7    0.82    1.56
   8   0  -7    0.23    2.47
  -8   0   6  254.40   15.03
   8   0  -6  290.31   15.58
  -8   0   6  254.41   14.37
   8   0  -6  275.56   14.52
   8   0  -5    7.42    1.59
  -8   0   5    2.07    1.47
   8   0  -5    8.43    2.53
  -8   0   5    4.56    1.31
  -8   0   4   79.31    5.49
   8   0  -4   93.28    5.74
  -8   0   3    1.97    1.22
   8   0  -3   -0.29    1.22
   8   0  -2  105.50    6.84
   8   0  -2   91.63    6.25
  -8   0   2   98.06    6.28
  -8   0   1    0.94    1.03
   8   0  -1    0.74    1.71
   8   0  -1    1.54    1.36
   8   0   0  627.52   29.71
   8   0   0  567.59   29.50
  -8   0   0  514.66   29.10
   8   0   1    6.04    1.89
  -8   0  -1    5.16    1.55
   8   0   2   11.86    2.48
  -8   0  -2   13.95    2.26
  -8   0  -3   -0.21    1.27
  -8   0  -4    1.62    1.51
  -8   0  -5    2.57    1.86
  -8   0  -6    2.50    2.01
  -8   0  -7    0.30    1.87
  -8   0  -8   73.74    6.63
  -8   0  -9   -0.34    2.24
  -8   0 -10   -0.36    2.56
  -8   0 -11    2.27    2.74
  -8   0 -12  107.56    9.19
  -8   0 -13    0.44    3.02
  -8   1  20    7.92    4.83
   8  -1 -20    8.66    5.53
  -8   1  19    6.61    4.38
   8  -1 -19    0.69    4.40
  -8  -1  18    3.74    3.52
  -8   1  18    1.36    3.79
   8  -1 -18    1.97    4.11
  -8  -1  17    1.06    3.31
  -8   1  17   -4.76    3.97
  -8  -1  16   37.86    5.16
  -8   1  16   42.49    5.94
  -8  -1  15  176.73   12.27
  -8   1  15  198.70   13.21
  -8  -1  14    8.08    3.21
  -8   1  14    2.53    3.14
  -8  -1  13   25.24    3.88
  -8   1  13   16.65    3.69
  -8  -1  12   45.83    4.75
  -8   1  12   38.79    4.94
  -8  -1  11   13.35    2.78
  -8   1  11   16.72    3.46
  -8  -1  10   18.23    2.96
  -8   1  10   14.93    3.07
  -8  -1  10   14.19    2.06
  -8  -1   9    4.02    1.95
  -8  -1   9    4.76    1.28
  -8   1   9    4.46    2.21
   8  -1  -9    4.32    1.61
   8  -1  -8   45.45    3.63
  -8  -1   8   47.46    4.11
  -8   1   8   42.36    4.28
   8   1  -8   31.30    4.10
  -8  -1   8   46.73    3.59
   8  -1  -7   51.89    3.97
  -8  -1   7   52.28    4.40
  -8   1   7   53.04    4.66
   8   1  -7   51.03    4.86
   8  -1  -7   45.04    4.87
  -8  -1   7   53.96    3.94
  -8  -1   6    7.20    1.49
   8  -1  -6    3.08    1.44
  -8  -1   6    2.77    1.53
  -8   1   6    5.52    2.02
   8   1  -6    8.29    2.63
  -8  -1   5  391.02   20.83
  -8   1   5  391.85   21.59
   8   1  -5  419.36   21.69
   8  -1  -5  397.23   20.91
   8  -1  -4   14.10    2.09
  -8   1   4    9.23    2.05
   8   1  -4   12.04    2.50
   8  -1  -4   12.26    2.78
  -8  -1   4    9.45    1.64
  -8  -1   3    3.68    1.29
   8   1  -3    5.68    2.14
   8  -1  -3    6.43    2.25
   8  -1  -3    6.07    1.66
   8  -1  -2  541.48   27.79
   8  -1  -2  499.40   27.17
  -8  -1   2  541.04   27.22
   8  -1  -1   84.92    6.06
   8  -1  -1   74.97    5.66
  -8  -1   1   85.21    5.63
  -8  -1   0    2.49    1.24
   8  -1   0    0.58    1.84
   8  -1   0    3.38    1.69
   8  -1   1    0.95    1.76
   8  -1   1    5.13    2.07
  -8  -1  -1    2.87    1.31
   8  -1   2   20.07    2.94
   8  -1   2   20.57    3.08
  -8  -1  -2   22.35    2.70
  -8  -1  -3    8.00    1.97
  -8  -1  -4    4.65    1.89
  -8  -1  -5   10.86    2.49
  -8  -1  -6   31.65    3.83
  -8  -1  -7   20.07    3.42
  -8  -1  -8  257.03   15.84
  -8  -1  -9   64.68    6.24
  -8  -1 -10    4.33    2.69
  -8  -1 -11    2.28    2.86
  -8  -1 -12   40.92    5.39
  -8  -1 -13   -3.95    3.45
  -8   2  21   18.05    6.02
  -8   2  20   -3.78    5.07
   8   2 -20    0.73    4.57
   8  -2 -20   -2.13    4.81
  -8   2  19    0.52    4.60
   8   2 -19    5.62    5.12
   8  -2 -19    2.07    4.44
  -8   2  18   -7.86    4.78
   8   2 -18   -0.67    4.34
   8  -2 -18    6.53    4.52
  -8   2  17   24.69    5.52
  -8  -2  16    6.29    3.28
  -8   2  16    0.88    3.85
  -8  -2  15   70.56    6.40
  -8   2  15   74.38    7.59
   8  -2 -14  130.12    7.34
  -8  -2  14  131.79    9.09
  -8   2  14  122.76   10.02
   8   2 -14  121.13    8.80
  -8  -2  13   49.92    5.00
  -8   2  13   51.51    6.12
   8   2 -13   51.22    5.05
  -8  -2  12   46.29    4.61
  -8   2  12   48.95    5.68
  -8  -2  11   19.27    2.90
  -8   2  11   15.28    3.60
  -8   2  10  138.80    8.46
  -8  -2  10  140.33    8.50
  -8  -2  10  140.03    8.91
  -8   2  10  137.87    9.88
   8  -2  -9   50.30    4.10
   8   2  -9   59.55    4.28
  -8  -2   9   53.73    4.57
  -8   2   9   56.97    5.50
   8   2  -9   43.16    4.84
  -8   2   9   58.08    4.27
  -8  -2   9   57.34    4.29
   8  -2  -8   23.29    2.59
   8   2  -8   29.88    2.75
  -8  -2   8   20.53    2.79
  -8   2   8   27.10    3.74
   8   2  -8   20.19    3.31
  -8   2   8   23.29    2.42
  -8  -2   8   25.19    2.53
   8   2  -7  607.01   31.15
  -8   2   7  562.78   32.14
   8   2  -7  611.05   31.90
  -8   2   7  672.64   31.27
  -8  -2   7  565.52   31.08
   8  -2  -7  624.94   31.22
  -8   2   6  182.99   11.09
   8   2  -6  177.37   10.67
   8  -2  -6  177.99   11.38
  -8   2   6  199.41   10.11
  -8  -2   6  143.92    9.75
   8  -2  -6  193.81   10.16
   8   2  -6  164.15    9.92
   8  -2  -5   17.98    2.22
   8   2  -5   13.10    1.99
  -8   2   5   20.36    2.07
  -8  -2   5   12.62    1.84
  -8   2   5   14.31    2.56
   8   2  -5   14.95    2.62
   8  -2  -5   11.14    2.82
   8  -2  -4    2.30    1.44
   8   2  -4    2.23    1.25
   8   2  -4    1.63    1.89
   8  -2  -4    2.07    2.43
  -8   2   4    2.13    1.08
  -8  -2   4    2.06    1.17
  -8   2   3   41.81    3.44
  -8  -2   3   40.80    3.44
   8   2  -3   43.08    3.98
   8  -2  -3   42.58    4.42
   8  -2  -3   44.15    3.65
   8   2  -3   46.64    3.71
   8   2  -2   87.27    6.00
   8  -2  -2   79.43    6.24
   8  -2  -2   90.56    5.78
   8   2  -2   78.76    5.50
  -8   2   2   79.83    5.46
  -8  -2   2   76.84    5.45
   8  -2  -1   59.02    5.00
   8  -2  -1   56.67    4.53
   8   2  -1   57.30    4.51
  -8   2   1   56.21    4.23
  -8  -2   1   53.60    4.25
  -8   2   0    1.45    1.26
  -8  -2   0    3.68    1.42
   8  -2   0    3.41    2.03
   8  -2   0    0.57    1.61
   8   2   0    3.13    1.85
   8  -2   1  269.16   15.81
   8   2   1  286.05   15.95
   8  -2   1  279.38   16.00
  -8   2  -1  301.05   15.74
  -8  -2  -1  276.92   15.65
   8  -2   2   42.78    4.34
   8   2   2   39.03    4.17
   8  -2   2   42.90    4.08
  -8   2  -2   43.92    3.87
  -8  -2  -2   39.59    3.70
   8  -2   3  246.01   12.79
  -8   2  -3  226.08   12.55
  -8  -2  -3  176.57   12.18
   8  -2   4  300.33   16.42
  -8   2  -4  283.61   16.41
  -8  -2  -4  284.46   16.52
  -8   2  -5   35.81    3.95
  -8  -2  -5   35.89    4.04
  -8   2  -6    4.11    2.12
  -8  -2  -6    3.94    2.22
  -8   2  -7   33.36    4.15
  -8  -2  -7   38.50    4.54
  -8   2  -8   71.10    6.43
  -8  -2  -8   70.69    6.51
  -8   2  -9  602.90   32.28
  -8  -2  -9  572.81   32.19
  -8   2 -10   94.61    7.92
  -8  -2 -10   81.11    7.51
  -8   2 -11    1.50    2.76
  -8  -2 -11    4.22    2.88
  -8   2 -12    6.75    3.19
  -8  -2 -12    8.10    3.33
  -8   2 -13   -0.85    3.23
  -8  -2 -13    3.47    3.16
  -8   3  20   -2.32    5.42
  -8   3  19   -1.11    5.15
   8   3 -19   -1.40    4.96
   8  -3 -19    0.68    4.64
  -8   3  18    0.53    4.50
   8   3 -18    4.69    4.88
   8  -3 -18    0.65    4.08
  -8   3  17    5.53    4.55
   8  -3 -17    1.84    4.00
  -8   3  16    3.83    4.16
  -8  -3  15  218.56   13.32
  -8   3  15  222.62   15.42
  -8  -3  14  358.50   18.68
  -8   3  14  307.51   20.24
   8   3 -14  360.77   18.75
   8  -3 -14  309.69   17.14
   8  -3 -13  116.08    7.02
  -8  -3  13  133.03    8.28
  -8   3  13  124.66    9.87
   8   3 -13  113.30    8.27
   8  -3 -12   36.46    2.88
  -8  -3  12   35.64    3.80
  -8   3  12   34.95    5.00
  -8  -3  11   -1.51    1.80
  -8   3  11   -2.12    2.91
  -8  -3  10   91.57    6.68
  -8   3  10  100.81    8.14
  -8   3  10  111.27    6.60
  -8  -3  10   93.07    6.41
  -8   3   9   16.71    2.15
  -8  -3   9   16.97    2.21
  -8   3   9   15.53    3.29
   8   3  -9   12.01    2.94
  -8   3   8   14.51    1.94
  -8  -3   8   11.07    1.79
   8  -3  -8   13.15    1.98
   8   3  -8   13.81    2.09
  -8   3   8   18.72    3.37
   8   3  -8   19.08    3.05
  -8   3   7  101.52    7.96
   8   3  -7  113.33    7.52
  -8   3   7  118.38    6.88
  -8  -3   7  103.73    6.77
   8  -3  -7  107.29    6.86
   8   3  -7  112.24    6.88
   8   3  -6   58.62    4.89
  -8   3   6   57.58    4.17
  -8  -3   6   59.49    4.23
   8  -3  -6   54.15    4.23
   8   3  -6   59.60    4.29
   8   3  -5   33.08    3.49
  -8   3   5   38.23    2.96
  -8  -3   5   30.55    2.82
   8  -3  -5   29.33    4.10
   8  -3  -5   32.24    3.03
   8   3  -5   27.69    2.91
  -8   3   4   35.35    3.19
  -8  -3   4   45.97    3.45
   8   3  -4   44.93    3.99
   8  -3  -4   40.47    4.47
   8  -3  -4   36.55    3.39
   8   3  -4   43.52    3.48
  -8   3   3  323.51   16.09
  -8  -3   3  277.11   15.95
   8   3  -3  317.21   16.58
  -8   3   3  309.33   16.80
   8  -3  -3  285.44   16.95
   8  -3  -3  293.04   16.11
   8   3  -3  283.51   15.99
  -8   3   2    4.09    1.39
  -8  -3   2   12.27    1.79
  -8   3   2    4.62    1.82
   8  -3  -2    7.98    2.64
   8  -3  -2    3.12    1.61
   8   3  -2   12.00    2.01
   8  -3  -1  107.35    7.78
   8  -3  -1  104.72    7.24
   8   3  -1  118.64    7.35
  -8   3   1  108.22    6.96
  -8  -3   1  117.65    7.14
   8  -3   0   69.61    5.14
   8   3   0   54.59    4.76
   8  -3   0   67.67    5.46
  -8   3   0   69.69    4.74
  -8  -3   0   57.69    4.63
   8  -3   1  176.79   11.24
   8   3   1  185.43   11.20
   8  -3   1  179.81   11.21
  -8   3  -1  190.84   10.82
  -8  -3  -1  188.13   10.92
   8  -3   2  106.89    7.69
   8   3   2  100.49    7.53
   8  -3   2  104.37    7.52
  -8   3  -2  127.32    7.44
  -8  -3  -2  106.26    7.25
   8  -3   3    2.04    2.02
  -8   3  -3    5.94    1.80
  -8  -3  -3    3.32    1.63
   8  -3   4  119.05    8.13
  -8   3  -4  129.88    8.22
  -8  -3  -4  112.12    8.02
   8  -3   5    2.74    2.42
  -8   3  -5    3.88    1.99
  -8  -3  -5    3.81    1.80
  -8   3  -6  721.56   36.86
  -8  -3  -6  671.33   36.78
  -8   3  -7   10.44    2.88
  -8  -3  -7   22.35    3.62
  -8   3  -8   67.93    6.20
  -8  -3  -8   60.26    5.91
  -8   3  -9   10.02    3.13
  -8  -3  -9   24.58    3.92
  -8   3 -10    5.69    3.02
  -8  -3 -10    7.73    3.21
  -8   3 -11    3.75    3.14
  -8  -3 -11   -1.55    2.80
  -8   3 -12   30.09    5.07
  -8  -3 -12   37.89    5.30
  -8   3 -13    3.34    3.33
  -8  -3 -13   -0.86    3.30
  -8   4  19   -5.31    5.12
   8   4 -19    4.19    5.23
   8  -4 -19    1.35    4.60
  -8   4  18   11.83    5.41
   8   4 -18   10.71    5.14
   8  -4 -18    7.10    4.68
  -8   4  17   77.94    8.92
   8   4 -17   69.77    8.93
   8  -4 -17   72.75    8.78
  -8   4  16    3.07    4.44
   8  -4 -15    9.20    1.62
  -8   4  15    7.27    4.38
   8  -4 -14   23.11    2.36
  -8   4  14   24.66    5.11
   8  -4 -13    3.13    1.24
  -8  -4  13   -0.91    2.02
  -8   4  13    0.86    3.40
   8   4 -13   -0.42    2.26
   8  -4 -12   20.73    2.20
  -8   4  12   18.95    4.33
   8  -4 -11   78.23    5.11
  -8   4  11   77.26    7.35
  -8   4  10   19.30    3.96
  -8   4   9    4.02    2.56
   8   4  -9    2.65    2.32
  -8   4   9    1.65    1.26
  -8  -4   9    1.41    1.24
   8  -4  -9    3.12    0.78
   8  -4  -8    3.14    1.47
   8   4  -8    3.35    1.50
  -8   4   8    3.17    1.28
  -8  -4   8    5.62    1.44
   8   4  -8    3.12    2.23
   8  -4  -8    3.16    0.86
   8  -4  -7    3.65    0.96
   8  -4  -7    3.98    1.50
  -8   4   7    5.88    1.35
   8   4  -7    5.01    1.56
  -8  -4   7    4.52    1.29
   8   4  -7   10.00    2.47
   8   4  -6   24.89    3.18
  -8   4   6   24.40    2.38
  -8  -4   6   19.60    2.25
   8  -4  -6   27.65    2.69
   8   4  -6   18.80    2.35
   8  -4  -5    5.73    1.68
   8   4  -5    8.71    1.80
   8   4  -5    2.65    2.01
  -8   4   5    8.19    2.52
  -8   4   5    5.94    1.41
  -8  -4   5    8.77    1.54
   8   4  -4   13.42    2.49
  -8   4   4   15.74    2.85
  -8   4   4   11.36    1.76
  -8  -4   4   14.32    1.94
   8  -4  -4   15.03    2.18
   8   4  -4   16.58    2.20
  -8   4   3  467.91   23.48
  -8  -4   3  461.36   23.57
  -8   4   3  459.12   24.45
   8  -4  -3  427.18   24.72
   8  -4  -3  439.61   23.64
   8   4  -3  446.82   23.57
  -8   4   2  175.34   10.03
  -8  -4   2  182.71   10.20
  -8   4   2  186.93   10.91
   8  -4  -2  163.62   11.08
   8  -4  -2  169.18   10.31
   8   4  -2  174.32   10.23
   8  -4  -1   56.09    5.17
   8  -4  -1   50.03    4.35
   8   4  -1   50.49    4.26
  -8   4   1   60.85    4.19
  -8  -4   1   48.17    4.03
  -8   4   0    8.96    1.72
  -8  -4   0    8.41    1.72
   8  -4   0    7.60    2.62
   8  -4   0    8.00    2.06
   8   4   0    6.65    1.94
   8  -4   1   29.44    3.70
   8   4   1   33.68    3.70
   8  -4   1   33.52    4.05
  -8   4  -1   38.93    3.35
  -8  -4  -1   35.51    3.35
   8  -4   2  189.45   11.68
   8   4   2  178.79   11.46
   8  -4   2  187.78   11.54
  -8   4  -2  193.32   11.05
  -8  -4  -2  183.55   11.09
   8  -4   3   13.41    3.00
  -8   4  -3   13.07    2.24
  -8  -4  -3    7.90    2.13
   8  -4   4   55.25    4.99
  -8   4  -4   46.94    4.41
  -8  -4  -4   55.23    4.72
   8  -4   5    6.26    2.72
  -8   4  -5    5.19    2.10
  -8  -4  -5    3.99    2.10
  -8   4  -6    7.29    2.34
  -8  -4  -6    8.75    2.49
  -8   4  -7   15.15    3.02
  -8  -4  -7   15.38    3.31
  -8   4  -8    2.45    2.66
  -8  -4  -8    3.86    2.51
  -8   4  -9    1.64    2.49
  -8  -4  -9    1.04    2.61
  -8   4 -10   17.62    3.78
  -8  -4 -10   16.20    3.83
  -8   4 -11   -1.50    2.73
  -8  -4 -11   -2.74    3.32
  -8   4 -12   19.00    4.11
  -8  -4 -12   16.92    4.08
  -8   4 -13   40.04    5.53
  -8  -4 -13   25.15    4.91
   8   5 -19   -3.44    5.22
   8  -5 -19   -4.62    5.00
  -8   5  18   19.06    6.27
   8   5 -18   14.68    5.66
   8  -5 -18   22.86    5.78
  -8   5  17   -3.42    4.91
   8   5 -17   -1.27    4.59
   8  -5 -17    3.03    4.15
  -8   5  16    0.54    4.23
   8  -5 -16   -2.86    4.26
   8  -5 -15   17.04    2.18
  -8   5  15   10.33    4.58
   8  -5 -14    0.97    1.20
  -8   5  14   -0.49    4.09
   8  -5 -13   20.94    2.34
  -8   5  13   23.04    5.00
   8  -5 -12   10.45    1.72
  -8   5  12    7.37    3.82
   8  -5 -11   -0.14    1.12
  -8   5  11    4.04    3.41
   8  -5 -10   49.52    3.87
   8  -5  -9    3.27    1.21
   8   5  -9    0.58    2.30
  -8   5   9    2.48    1.32
  -8  -5   9    5.25    1.57
  -8  -5   8   18.07    2.20
   8  -5  -8    9.48    1.34
   8  -5  -8   10.18    1.96
   8   5  -8   14.27    2.84
  -8   5   8    9.80    1.78
   8   5  -8   18.56    2.30
   8  -5  -7    1.34    1.43
   8   5  -7    2.28    1.49
  -8   5   7    1.62    1.25
  -8  -5   7    2.01    1.25
   8   5  -7    2.92    2.19
  -8   5   7    4.75    2.71
   8  -5  -7    1.66    0.94
   8  -5  -6   10.05    1.90
   8   5  -6    6.71    1.77
   8  -5  -6    8.16    1.30
  -8   5   6   10.62    1.69
  -8  -5   6    7.59    1.61
   8   5  -6    8.35    2.34
  -8   5   6   15.49    3.40
   8   5  -5   78.61    5.89
  -8   5   5   75.13    6.62
   8  -5  -5   80.74    5.13
  -8   5   5   86.52    5.42
  -8  -5   5   81.36    5.48
   8  -5  -5   89.13    5.68
   8   5  -5   81.11    5.48
   8  -5  -4   12.89    1.74
   8   5  -4   11.81    2.49
  -8   5   4   12.49    2.94
  -8   5   4   11.83    1.79
  -8  -5   4   13.70    1.88
   8  -5  -4    8.94    1.98
   8   5  -4   12.72    2.00
  -8   5   3  110.10    6.57
  -8  -5   3  112.20    6.70
  -8   5   3  116.03    7.78
   8  -5  -3  103.44    6.88
   8   5  -3   96.14    6.63
   8  -5  -3  104.16    6.51
  -8   5   2   24.03    2.60
  -8  -5   2   32.23    2.86
  -8   5   2   32.98    3.63
   8  -5  -2   22.76    2.95
   8   5  -2   32.02    3.13
   8  -5  -2   22.77    3.86
   8  -5  -2   26.65    2.63
  -8   5   1  208.88   11.72
   8  -5  -1  188.22   11.28
   8   5  -1  175.01   11.02
   8  -5  -1  173.84   11.88
  -8   5   1  209.69   10.95
  -8  -5   1  185.86   10.90
  -8   5   0    7.72    1.68
  -8  -5   0   11.57    1.91
   8  -5   0    7.97    2.33
   8   5   0    6.15    2.06
   8  -5   0    6.01    2.78
   8  -5   1   55.48    5.02
   8   5   1   55.58    4.88
   8  -5   1   55.67    5.29
  -8   5  -1   57.52    4.38
  -8  -5  -1   55.62    4.48
  -8   5  -2   15.08    2.32
  -8  -5  -2   17.80    2.53
   8  -5   2   18.14    2.96
   8   5   2   17.09    2.96
   8  -5   2   17.94    3.58
   8  -5   3   56.74    5.38
  -8   5  -3   54.51    4.56
  -8  -5  -3   56.33    4.73
   8  -5   4    9.01    3.08
  -8   5  -4    3.70    1.84
  -8  -5  -4    1.33    1.67
   8  -5   5   11.43    3.10
  -8   5  -5    6.54    2.14
  -8  -5  -5    6.71    2.30
  -8   5  -6   -0.50    2.02
  -8  -5  -6   -0.27    2.02
  -8   5  -7    1.11    2.12
  -8  -5  -7    5.58    2.54
  -8   5  -8   44.47    4.91
  -8  -5  -8   46.57    5.10
  -8   5  -9   12.89    3.33
  -8  -5  -9   13.71    3.32
  -8   5 -10    1.72    2.84
  -8  -5 -10   -0.36    2.76
  -8   5 -11    1.48    3.02
  -8  -5 -11    1.56    2.78
  -8  -5 -12   55.62    6.53
  -8   5 -12   44.39    5.85
  -8   5 -13    0.83    3.43
  -8  -5 -13    0.87    3.50
   8   6 -19   11.57    5.75
   8  -6 -19    3.24    4.63
   8   6 -18    3.94    4.75
   8  -6 -18    7.47    4.72
  -8   6  17    3.59    5.30
   8   6 -17    9.49    4.91
   8  -6 -17   19.16    5.40
  -8   6  16    3.44    4.83
   8   6 -16    8.98    4.74
   8  -6 -16   -1.14    4.23
   8  -6 -15   26.90    2.79
  -8   6  15   16.96    5.34
   8  -6 -14    2.37    1.39
  -8   6  14    0.52    4.31
   8  -6 -13   14.32    2.06
  -8   6  13    5.40    4.25
   8  -6 -12    6.89    1.58
   8  -6 -11    5.71    1.54
   8  -6 -10    5.80    1.57
   8   6 -10    1.72    2.44
   8  -6  -9   21.08    2.46
   8   6  -9   24.15    3.37
  -8   6   9   23.86    4.72
   8  -6  -8    2.00    1.51
   8   6  -8    0.88    1.58
   8  -6  -8    1.11    1.18
   8   6  -8    6.39    2.41
  -8   6   8    7.59    3.27
  -8   6   8    3.18    1.35
  -8  -6   8    3.56    1.39
   8  -6  -7    1.07    1.54
   8   6  -7    0.58    1.41
   8  -6  -7    2.05    1.18
  -8   6   7    2.58    1.31
  -8  -6   7    1.31    1.24
   8   6  -7    1.78    2.25
  -8   6   7    0.34    2.62
   8  -6  -7    2.11    1.03
   8  -6  -6   54.42    4.05
   8   6  -6   49.24    4.36
  -8   6   6   56.49    5.69
   8  -6  -6   49.43    4.08
   8   6  -6   51.98    3.97
  -8   6   6   51.48    3.77
  -8  -6   6   49.99    3.86
   8  -6  -6   46.87    3.54
   8  -6  -5   16.92    2.01
   8   6  -5   16.00    2.73
  -8   6   5   20.84    3.62
  -8   6   5   15.89    2.05
  -8  -6   5   17.16    2.12
   8  -6  -5   17.01    2.43
   8   6  -5   17.12    2.31
   8  -6  -4  187.01   10.52
  -8   6   4  194.11   12.10
  -8   6   4  188.55   10.48
  -8  -6   4  188.75   10.59
   8  -6  -4  189.02   10.85
   8   6  -4  179.79   10.65
  -8   6   3   18.16    2.04
   8  -6  -3   20.11    2.57
  -8   6   3   17.10    3.26
  -8  -6   3   12.56    2.02
   8   6  -3   17.44    2.27
  -8   6   2   85.76    5.74
  -8  -6   2   94.33    5.96
  -8   6   2   87.10    6.77
   8  -6  -2   87.55    6.20
   8   6  -2   95.22    6.22
  -8   6   1   10.91    1.89
  -8  -6   1   10.69    1.86
  -8   6   1   11.60    2.57
   8  -6  -1   12.95    2.33
   8   6  -1   12.47    2.28
  -8  -6   0   15.72    2.22
   8  -6   0   15.54    2.93
   8   6   0   16.35    2.75
   8  -6   0   16.34    3.72
  -8   6   0   17.44    2.23
  -8   6  -1    4.62    1.51
  -8  -6  -1    2.43    1.53
   8  -6   1    2.15    1.97
   8   6   1    3.66    1.99
   8  -6   1    3.42    2.94
  -8   6  -2    6.11    1.80
  -8  -6  -2    5.60    1.87
   8  -6   2    5.23    2.60
   8   6   2    5.14    2.40
   8  -6   2    4.57    2.96
   8  -6   3    4.21    2.88
  -8   6  -3    4.08    1.80
  -8  -6  -3   10.49    2.22
  -8   6  -4   49.59    4.35
  -8  -6  -4   42.54    4.28
  -8  -6  -5   29.94    3.57
  -8   6  -5   23.72    3.23
  -8   6  -6   -0.47    2.01
  -8  -6  -6   -0.76    2.35
  -8   6  -7   23.98    3.57
  -8  -6  -7   26.65    3.69
  -8   6  -8   12.72    3.02
  -8  -6  -8   10.52    3.06
  -8   6  -9   36.80    4.68
  -8  -6  -9   44.62    5.15
  -8   6 -10   -3.05    2.94
  -8  -6 -10    0.72    2.82
  -8   6 -11    3.60    3.08
  -8  -6 -11    3.06    3.16
  -8  -6 -12   51.09    6.20
  -8   6 -12   41.42    5.71
  -8   6 -13    0.82    3.36
  -8  -6 -13    3.01    3.68
   8   7 -19   -2.00    5.41
   8   7 -18    5.76    4.95
   8   7 -17    8.02    5.37
  -8   7  16    4.22    4.95
   8   7 -16    8.91    4.87
   8  -7 -16   10.68    4.90
   8  -7 -15    3.00    1.53
  -8   7  15   -1.73    4.97
   8   7 -15    1.69    4.18
   8  -7 -15   -1.59    4.01
   8  -7 -14    1.53    1.42
   8   7 -14    0.77    1.57
   8  -7 -13    1.57    1.49
   8  -7 -12    0.51    1.27
  -8   7  12   -3.94    4.56
   8  -7 -11   22.58    2.64
  -8   7  11   19.36    4.94
   8  -7 -10    5.98    1.63
  -8   7  10    3.49    3.58
   8  -7  -9  297.39   16.82
  -8   7   9  347.86   19.84
   8  -7  -8   37.17    3.38
   8   7  -8   36.46    3.85
  -8   7   8   41.99    5.61
   8   7  -8   31.39    3.24
  -8   7   7   27.37    2.64
  -8  -7   7   22.78    2.53
   8  -7  -7   20.89    2.66
   8   7  -7   28.25    3.43
  -8   7   7   23.86    4.60
   8   7  -7   27.00    2.81
   8   7  -6    1.00    1.46
   8  -7  -6    2.27    1.41
  -8   7   6    2.14    1.25
  -8  -7   6    2.60    1.39
   8   7  -6    2.32    2.15
  -8   7   6    0.68    3.00
   8  -7  -5   43.70    3.85
   8   7  -5   52.80    4.54
  -8   7   5   55.26    5.62
   8   7  -5   50.62    3.88
  -8   7   5   42.24    3.46
  -8  -7   5   46.46    3.68
  -8   7   4    2.18    1.26
  -8  -7   4    2.66    1.37
   8  -7  -4    2.97    1.45
  -8   7   4    3.24    2.69
   8   7  -4    1.48    1.47
  -8   7   3  448.73   23.81
  -8   7   3  436.49   22.03
  -8  -7   3  424.93   22.15
   8   7  -3  398.43   22.34
  -8   7   2   11.80    2.91
   8   7  -2   13.84    2.39
  -8   7   2   10.71    1.80
  -8  -7   2   14.45    2.01
  -8   7   1    1.65    2.28
  -8   7   1    2.01    1.29
   8   7  -1    1.10    1.91
  -8  -7   1    0.59    1.42
  -8   7   0    0.84    1.32
  -8  -7   0    0.16    1.39
  -8   7   0   -0.90    2.25
   8   7   0   -0.60    2.03
  -8   7  -1    1.66    1.40
  -8  -7  -1    3.99    1.67
   8   7   1    1.30    1.98
  -8   7  -2    1.48    1.47
  -8  -7  -2    2.56    1.69
   8   7   2    2.66    2.38
  -8   7  -3  104.03    7.09
  -8  -7  -3  113.30    7.39
  -8   7  -4   14.51    2.49
  -8  -7  -4   13.40    2.60
  -8   7  -5   73.30    5.66
  -8  -7  -5   70.69    5.87
  -8   7  -6   -0.68    1.98
  -8  -7  -6    0.25    2.03
  -8   7  -7   15.93    2.93
  -8  -7  -7   12.75    2.94
  -8   7  -8    3.29    2.40
  -8  -7  -8    2.38    2.52
   8  -7   9   20.58    2.71
  -8   7  -9   22.95    3.77
  -8  -7  -9   23.78    3.98
  -8   7 -10    9.11    3.36
  -8  -7 -10   13.60    3.81
  -8   7 -11    0.35    2.97
  -8   7 -12   15.39    3.83
   8   8 -17    4.18    5.16
   8   8 -16   -0.58    4.63
   8   8 -15    1.31    1.78
   8  -8 -15    3.69    1.76
   8   8 -15   -0.55    4.26
   8  -8 -14   -0.74    1.63
   8   8 -14    0.86    1.69
   8   8 -14    3.65    3.98
   8  -8 -13    6.30    1.88
  -8   8  13    8.21    4.99
   8  -8 -12    8.90    2.05
  -8   8  12    9.30    5.10
   8  -8 -11   47.76    4.15
  -8   8  11   54.58    7.01
   8  -8 -10   10.79    2.11
  -8   8  10    5.54    4.01
   8  -8  -9    8.79    1.87
  -8   8   9    9.11    4.26
   8  -8  -8    4.86    1.70
  -8   8   8   10.21    4.15
   8  -8  -7  126.54    8.22
  -8   8   7  141.49   10.48
  -8   8   6   62.26    4.47
   8  -8  -6   69.84    5.08
  -8   8   6   59.24    6.69
   8  -8  -5   12.93    2.28
  -8   8   5   13.46    2.04
   8   8  -5   22.81    3.26
  -8   8   5   21.64    4.12
   8   8  -5   15.50    2.31
   8  -8  -4  382.36   22.38
  -8   8   4  450.43   24.13
   8   8  -4  402.08   22.16
  -8   8   4  455.12   21.89
   8   8  -3  167.75    9.22
  -8   8   3  154.84   10.47
  -8   8   3  134.39    8.45
   8  -8  -2  531.63   25.96
   8   8  -2  437.43   25.47
  -8   8   2  494.92   25.03
  -8   8   2  499.43   26.68
  -8   8   1   97.06    5.80
   8   8  -1   72.59    6.24
   8  -8  -1   99.05    6.46
  -8   8   1   87.70    6.94
   8  -8   0    7.04    1.87
  -8   8   0    6.32    2.63
  -8   8   0   10.61    1.86
   8  -8   1    1.33    1.51
  -8   8  -1    1.28    1.38
  -8   8  -2    1.24    1.56
   8  -8   2   -0.19    1.45
  -8   8  -3    7.11    1.87
   8  -8   3    2.87    1.59
  -8   8  -4   -0.18    1.72
   8  -8   4    3.25    1.65
   8  -8   5   67.79    5.20
  -8   8  -5   63.84    5.27
   8  -8   6   47.84    4.19
  -8   8  -6   43.12    4.31
   8  -8   7    0.38    1.63
  -8   8  -7    1.41    2.22
   8  -8   8    5.59    1.98
  -8   8  -8    5.73    2.62
  -8   8  -9    3.63    2.59
  -8   8 -10    6.09    2.86
   8  -9 -15   24.71    3.06
   8   9 -15   16.22    2.98
   8  -9 -14    2.22    1.77
   8   9 -14    2.15    2.00
   8  -9 -13   46.22    4.13
  -8   9  13   33.79    7.09
   8   9 -13   41.68    4.30
   8  -9 -12    4.63    1.87
  -8   9  12    3.79    5.03
   8  -9 -11   16.77    2.65
  -8   9  11    8.69    4.77
   8  -9 -10    8.98    2.11
  -8   9  10    7.35    4.59
   8  -9  -9    4.33    1.88
  -8   9   9    3.20    3.87
   8  -9  -8   41.08    3.93
  -8   9   8   49.07    6.47
   8  -9  -7   32.05    3.29
  -8   9   7   24.73    4.98
   8  -9  -6   16.84    2.49
  -8   9   6   12.61    4.13
   8  -9  -5    9.74    2.22
  -8   9   5    9.29    3.67
  -8   9   5    6.06    1.58
  -8   9   4    2.52    1.32
  -8   9   4   10.59    3.55
  -8   9   3   54.05    5.70
  -8   9   3   50.91    3.76
  -8   9   2    8.35    1.69
   8  -9  -2   11.22    2.25
  -8   9   2   15.11    3.58
   8  -9  -1    1.41    1.63
  -8   9   1    1.84    2.61
  -8   9   1    1.14    1.25
   8  -9   0   12.24    2.37
  -8   9   0    9.72    3.01
  -8   9   0   11.27    1.84
   8  -9   1   13.41    2.46
   8  -9   2    7.01    1.99
   8  -9   3    1.64    1.74
   8  -9   4   15.37    2.62
   8  -9   5    4.23    1.94
   8  -9   6   28.31    3.24
   8  -9   7    0.97    1.71
   8  10 -14    5.60    2.51
   8 -10 -13    2.67    2.04
   8  10 -13    1.58    2.03
   8 -10 -12   13.37    2.55
  -8  10  12   11.31    5.25
   8 -10 -11    1.09    1.75
  -8  10  11    3.22    4.86
   8 -10 -10   12.95    2.46
  -8  10  10    7.13    4.79
   8 -10  -9   29.32    3.52
  -8  10   9   25.48    5.75
   8 -10  -8   22.77    3.11
  -8  10   8   20.81    5.32
   8 -10  -7    6.31    2.05
  -8  10   7   12.36    4.64
   8 -10  -6   18.18    2.74
  -8  10   6   23.37    4.88
   8 -10  -5    0.44    1.56
  -8  10   5    4.50    3.78
  -8  10   4   36.00    5.26
   8 -10  -3   37.21    3.92
  -8  10   3   49.13    5.51
   8 -10  -2    3.03    1.79
  -8  10   2    2.63    3.04
   8 -10  -1    1.74    1.78
  -8  10   1    1.64    2.76
   8 -10   0    2.19    1.72
  -8  10   0   -0.50    2.78
   8 -10   1   16.36    2.66
   8 -10   2   -0.44    1.75
   8 -10   3    4.34    1.96
   8 -10   4    5.82    2.18
   8 -10   5   11.92    2.56
   8 -10   6   29.98    3.49
   8 -10   7    2.47    2.04
  -8  11  10    3.71    5.21
  -8  11   9    4.01    4.71
   8 -11  -8    1.41    1.84
  -8  11   8    8.97    4.99
   8 -11  -7    3.39    2.06
  -8  11   7    5.79    4.50
   8 -11  -6    3.19    1.97
  -8  11   6    6.73    4.18
  -8  11   5   14.06    4.39
  -8  11   4   28.17    5.15
   8 -11  -3    2.42    2.08
  -8  11   3    3.96    3.33
   8 -11  -2    9.12    2.51
  -8  11   2    9.06    3.57
   8 -11  -1   -0.71    1.93
   8 -11   0   12.26    2.66
   8 -11   1   -0.47    1.81
   8 -11   2   -1.17    1.92
   8 -11   3    5.82    2.29
   8 -11   4   12.49    2.69
   8 -11   5    2.31    2.12
   8 -11   6   11.25    2.79
  -8  12   8   12.77    5.67
  -8  12   7    4.18    4.86
  -8  12   6   16.93    5.17
  -8  12   5    5.26    4.32
   8  12   3    8.18    3.93
  -9   0  19    9.17    4.53
   9   0 -19    0.71    4.59
  -9   0  18    6.66    3.92
  -9   0  17    4.35    3.67
  -9   0  16    0.38    3.24
  -9   0  15  157.81   11.46
  -9   0  14    4.72    3.19
  -9   0  13   53.34    5.73
  -9   0  12    4.19    2.85
  -9   0  11    1.40    2.22
  -9   0  11    1.80    1.31
  -9   0  10    1.31    2.16
  -9   0  10    0.72    1.24
  -9   0   9   91.36    7.01
  -9   0   9   96.38    6.31
  -9   0   8    3.09    1.34
  -9   0   8    0.23    1.90
   9   0  -8    0.54    2.62
  -9   0   7   72.25    6.00
   9   0  -7   92.47    6.91
  -9   0   7   78.18    5.49
   9   0  -7   84.48    5.66
   9   0  -6    0.32    1.34
  -9   0   6   -0.43    1.49
   9   0  -6    1.70    2.65
  -9   0   6    0.46    1.13
  -9   0   5   53.26    4.08
   9   0  -5   48.09    4.95
   9   0  -5   54.34    4.21
  -9   0   4    0.78    1.15
   9   0  -4    2.95    1.50
  -9   0   3  124.45    7.71
   9   0  -3  122.67    7.79
  -9   0   2    0.50    1.19
   9   0  -2    1.91    2.12
   9   0  -2    0.73    1.47
   9   0  -1  247.90   13.82
   9   0  -1  229.99   13.50
  -9   0   1  227.70   13.28
  -9   0   0    0.93    1.31
   9   0   0    2.54    2.24
   9   0   0    0.42    1.78
  -9   0  -1   88.90    6.27
  -9   0  -2    2.56    1.64
  -9   0  -3  182.35   11.22
  -9   0  -4    0.97    1.74
  -9   0  -5  133.21    9.21
  -9   0  -6    0.29    1.82
  -9   0  -7  151.11   10.54
  -9   0  -8    0.68    2.31
  -9   0  -9   49.54    5.61
  -9   0 -10    3.09    2.65
  -9   0 -11    3.68    3.07
  -9   0 -12    0.86    2.89
  -9   1  20   -1.49    4.55
  -9   1  19   -1.89    4.66
   9  -1 -19    2.83    4.37
  -9  -1  18    1.14    3.50
  -9   1  18    0.45    3.83
  -9  -1  17    6.51    3.79
  -9   1  17    4.29    3.94
  -9  -1  16   16.42    4.07
  -9   1  16    9.80    4.02
  -9  -1  15   43.44    5.45
  -9   1  15   45.66    5.78
  -9  -1  14  111.89    8.54
  -9   1  14  105.73    9.04
  -9  -1  13    3.14    2.72
  -9   1  13    6.96    3.46
  -9  -1  12    4.27    2.62
  -9   1  12    3.29    2.63
  -9  -1  11   10.91    2.89
  -9   1  11   13.88    3.30
  -9  -1  11   10.65    2.03
  -9  -1  10    1.19    1.93
  -9   1  10    2.32    2.18
  -9  -1  10    1.97    1.41
  -9  -1   9  498.38   27.38
  -9   1   9  510.78   27.85
   9   1  -9  544.87   28.10
  -9  -1   9  504.75   26.69
  -9  -1   8   18.41    2.74
  -9   1   8   15.81    2.99
   9   1  -8   11.77    2.97
  -9  -1   8   17.68    2.28
  -9  -1   7    3.48    1.24
   9  -1  -7    3.51    1.59
  -9  -1   7    3.18    1.85
  -9   1   7    4.30    2.22
   9   1  -7    4.09    2.63
   9  -1  -7    1.10    2.69
  -9   1   6   65.98    5.62
   9   1  -6   88.29    6.23
  -9  -1   6   56.01    4.65
   9  -1  -6   79.25    5.16
   9  -1  -5   12.08    2.13
  -9   1   5   14.49    2.61
   9   1  -5   13.47    3.09
  -9  -1   5   14.49    1.99
  -9  -1   4   16.96    2.15
   9   1  -4   21.80    3.28
   9  -1  -4   16.90    3.08
   9  -1  -4   13.55    2.25
  -9  -1   3   32.15    3.06
   9   1  -3   33.06    3.76
   9  -1  -3   40.43    4.24
   9  -1  -3   29.85    3.16
  -9  -1   2    2.88    1.40
   9  -1  -2    4.00    2.22
   9  -1  -2    2.38    1.54
   9  -1  -1   64.04    5.39
   9  -1  -1   57.29    4.95
  -9  -1   1   68.75    4.91
  -9  -1   0   10.93    1.95
   9  -1   0    7.41    2.46
   9  -1   0   11.27    2.42
  -9  -1  -1   63.34    4.97
  -9  -1  -2   55.42    4.81
  -9  -1  -3  249.49   14.58
  -9  -1  -4    3.63    1.96
  -9  -1  -5   14.37    2.71
  -9  -1  -6   17.36    3.30
  -9  -1  -7   75.03    6.70
  -9  -1  -8   54.92    5.69
  -9  -1  -9   11.28    3.25
  -9  -1 -10   10.45    3.35
  -9  -1 -11    4.93    3.09
  -9  -1 -12   -0.43    3.22
  -9   2  21    1.12    5.21
  -9   2  20   -1.61    4.75
  -9   2  19   10.77    5.07
   9   2 -19   12.93    5.76
   9  -2 -19    9.14    5.30
  -9   2  18   10.22    4.71
  -9   2  17   12.53    4.65
  -9  -2  16   90.15    7.90
  -9   2  16  111.22    9.37
  -9  -2  15  138.80    9.91
  -9   2  15  147.52   11.25
  -9  -2  14  139.09    9.67
  -9   2  14  136.92   10.63
  -9  -2  13   92.35    7.26
  -9   2  13   99.53    8.42
  -9  -2  12   52.92    5.22
  -9   2  12   71.82    6.53
  -9  -2  11    6.67    2.34
  -9   2  11    6.41    2.97
  -9   2  11    5.14    1.65
  -9  -2  11   10.54    1.91
  -9   2  10   21.50    2.61
  -9  -2  10   24.78    2.72
  -9  -2  10   15.46    2.91
  -9   2  10   21.74    3.93
  -9  -2   9  155.51    9.81
  -9   2   9  160.16   10.72
   9   2  -9  157.71   10.39
  -9   2   9  152.79    9.26
  -9  -2   9  154.57    9.36
  -9   2   8   12.23    1.88
  -9  -2   8   15.46    2.11
  -9   2   8   14.64    3.03
   9   2  -8   10.32    2.97
  -9   2   7   35.13    4.14
   9   2  -7   46.22    4.52
  -9   2   7   39.82    3.41
  -9  -2   7   33.28    3.27
   9  -2  -7   40.64    3.57
   9   2  -7   43.74    3.62
  -9   2   6  104.31    7.76
   9   2  -6  115.24    7.86
   9  -2  -6  107.61    8.33
  -9   2   6  105.54    6.89
  -9  -2   6  112.44    7.03
   9  -2  -6  111.29    7.15
   9   2  -6  120.25    7.24
  -9   2   5   43.54    3.50
  -9   2   5   43.32    4.24
   9   2  -5   43.64    4.21
   9  -2  -5   41.42    4.67
  -9  -2   5   39.76    3.43
   9  -2  -5   38.96    3.57
   9   2  -5   38.09    3.57
  -9   2   4   38.92    3.40
  -9  -2   4   42.32    3.54
   9   2  -4   43.54    4.18
   9  -2  -4   43.07    4.63
   9  -2  -4   42.78    3.77
   9   2  -4   41.21    3.68
  -9   2   3    2.83    1.33
   9   2  -3    3.09    2.14
  -9  -2   3    2.44    1.31
   9  -2  -3    5.66    2.63
   9  -2  -3    1.37    1.58
   9   2  -3    1.34    1.54
  -9  -2   2   13.53    2.10
   9   2  -2   18.55    2.97
   9  -2  -2   26.74    3.63
   9  -2  -2   15.31    2.40
   9   2  -2   14.68    2.39
  -9   2   2   20.51    2.37
  -9   2   1    1.55    1.44
  -9  -2   1    1.61    1.33
   9  -2  -1    4.39    2.34
   9  -2  -1    1.83    1.87
   9   2  -1    1.78    1.78
   9  -2   0  455.47   24.88
  -9   2   0  469.78   24.43
  -9  -2   0  456.03   24.45
  -9   2  -1   33.40    3.50
  -9  -2  -1   42.15    3.78
  -9   2  -2   89.07    6.56
  -9  -2  -2   96.01    6.69
  -9   2  -3   25.59    3.23
  -9  -2  -3   21.61    3.04
  -9   2  -4   36.83    3.85
  -9  -2  -4   31.51    3.68
  -9   2  -5   26.10    3.55
  -9  -2  -5   29.91    3.75
  -9   2  -6   16.00    3.30
  -9  -2  -6   20.00    3.33
  -9   2  -7  112.46    8.41
  -9  -2  -7  100.52    8.20
  -9   2  -8  152.01   10.79
  -9  -2  -8  153.54   10.92
  -9   2  -9    6.40    3.15
  -9  -2  -9   -1.82    2.76
  -9   2 -10   17.02    3.83
  -9  -2 -10   16.26    3.85
  -9   2 -11   10.49    3.69
  -9  -2 -11   11.53    3.79
  -9   2 -12   33.28    5.23
  -9  -2 -12   27.83    5.07
  -9   3  20   -4.56    5.36
  -9   3  19    2.73    4.75
   9   3 -19    4.33    5.36
   9  -3 -19    8.39    5.05
  -9   3  18   24.04    5.87
  -9   3  17   -3.52    4.57
  -9   3  16   55.26    7.15
  -9  -3  15   51.19    5.10
  -9   3  15   51.57    6.82
   9  -3 -14    8.32    1.57
  -9  -3  14   15.33    3.30
  -9   3  14   14.90    4.54
   9  -3 -13   44.61    3.25
  -9  -3  13   33.22    4.14
  -9   3  13   34.96    5.54
  -9  -3  12   41.38    4.15
  -9   3  12   38.71    5.44
  -9  -3  11   46.79    4.41
  -9   3  11   51.01    5.53
  -9   3  10   25.79    2.73
  -9  -3  10   19.11    2.51
  -9   3  10   26.31    4.29
   9   3 -10   20.02    3.64
  -9   3   9    7.74    1.72
  -9  -3   9    7.72    1.71
  -9   3   9    6.75    2.71
   9   3  -9    3.33    2.59
  -9   3   8    2.62    1.25
  -9  -3   8    2.25    1.30
  -9   3   8    1.51    2.28
   9   3  -8    1.15    2.46
  -9   3   7    3.67    1.30
  -9  -3   7    3.68    1.44
  -9   3   7    5.06    2.53
   9   3  -7    6.89    2.74
   9   3  -6  101.12    7.14
  -9   3   6   96.40    6.27
  -9  -3   6   95.89    6.33
   9  -3  -6   91.79    6.42
   9   3  -6  105.00    6.53
   9  -3  -5    3.28    1.61
   9   3  -5    2.53    1.43
   9   3  -5    2.69    2.26
  -9   3   5    1.77    1.17
  -9  -3   5    5.27    1.47
  -9   3   4    4.04    2.14
   9   3  -4    3.93    2.27
  -9   3   4    4.64    1.38
  -9  -3   4    2.52    1.34
   9  -3  -4    4.26    1.87
   9   3  -4    3.43    1.70
  -9   3   3   41.77    3.67
  -9  -3   3   50.69    3.97
  -9   3   3   47.56    4.46
   9   3  -3   50.55    4.53
   9  -3  -3   49.81    5.08
   9  -3  -3   41.29    3.91
   9   3  -3   48.00    3.96
   9  -3  -2   67.43    5.75
   9  -3  -2   59.20    4.86
   9   3  -2   57.68    4.77
  -9   3   2   68.08    4.72
  -9  -3   2   56.96    4.57
  -9   3   1    1.70    1.19
  -9  -3   1    1.97    1.39
   9  -3  -1    4.96    2.80
   9  -3  -1   -0.41    1.72
   9   3  -1   -0.59    1.65
  -9   3   0    8.16    1.84
  -9  -3   0   11.64    2.09
   9  -3   0   13.79    3.21
  -9   3  -1   68.16    5.33
  -9  -3  -1   78.33    5.64
  -9   3  -2    8.42    2.09
  -9  -3  -2    9.50    2.23
  -9   3  -3  165.72   10.36
  -9  -3  -3  165.49   10.51
  -9   3  -4   12.84    2.63
  -9  -3  -4   11.01    2.46
  -9   3  -5    7.95    2.38
  -9  -3  -5    7.44    2.49
  -9   3  -6   65.27    5.75
  -9  -3  -6   57.31    5.57
  -9   3  -7    9.15    2.86
  -9  -3  -7   17.16    3.30
  -9   3  -8   18.61    3.56
  -9  -3  -8   19.21    3.77
  -9   3  -9   27.57    4.27
  -9  -3  -9   17.60    3.93
  -9   3 -10    5.62    3.05
  -9  -3 -10    4.64    2.86
  -9   3 -11   21.93    4.55
  -9  -3 -11   28.27    4.87
  -9   3 -12    4.23    3.23
  -9  -3 -12   -0.87    3.04
  -9   4  19   27.82    6.32
   9   4 -19   14.46    5.71
   9  -4 -19   20.78    6.38
  -9   4  18    7.18    5.08
   9   4 -18   11.01    5.42
   9  -4 -18   11.23    5.07
  -9   4  17    0.52    4.29
  -9   4  16   -1.51    4.06
   9  -4 -15    0.40    1.21
  -9   4  15   -2.42    4.20
   9  -4 -14    0.54    1.13
  -9   4  14    2.28    3.99
   9  -4 -13    3.06    1.30
  -9   4  13   11.22    4.13
   9  -4 -12    4.58    1.38
  -9   4  12    5.71    3.39
  -9   4  11   44.93    5.69
  -9   4  10   17.78    2.37
  -9   4  10   21.79    4.03
   9   4 -10   10.66    3.16
  -9  -4  10   14.82    2.27
  -9   4   9    2.33    1.37
  -9  -4   9    2.45    1.41
  -9   4   9    5.20    3.07
   9   4  -9    2.06    2.56
   9   4  -8   30.93    3.88
   9  -4  -8   25.98    2.20
  -9   4   8   30.83    2.85
  -9  -4   8   24.61    2.74
  -9   4   7    8.50    1.69
  -9  -4   7    9.34    1.79
   9   4  -7   16.98    3.10
  -9  -4   6   12.99    2.02
   9  -4  -6   16.80    2.36
   9   4  -6   10.36    2.03
   9   4  -6   13.43    2.80
  -9   4   6   13.26    3.04
  -9   4   6   17.75    2.13
   9   4  -5   58.72    5.07
  -9   4   5   57.77    5.45
  -9   4   5   73.82    4.61
  -9  -4   5   52.24    4.33
   9  -4  -5   73.68    4.95
   9   4  -5   47.20    4.35
  -9   4   4   45.97    3.84
  -9  -4   4   55.61    4.14
   9   4  -4   58.16    4.79
  -9   4   4   54.83    4.98
   9  -4  -4   43.03    4.12
   9   4  -4   53.70    4.30
   9   4  -3    0.84    2.12
  -9   4   3    1.43    2.15
  -9   4   3    3.26    1.35
  -9  -4   3    5.43    1.62
   9  -4  -3    3.81    1.78
   9   4  -3    2.89    1.72
  -9   4   2    4.14    1.40
  -9  -4   2    4.77    1.60
  -9   4   2    3.27    2.10
   9  -4  -2    1.60    1.83
   9   4  -2    3.19    1.79
  -9   4   1    3.64    1.43
  -9  -4   1    3.02    1.49
   9  -4  -1    1.69    1.83
   9   4  -1    2.98    1.85
  -9   4   0   15.08    2.25
  -9  -4   0   17.28    2.46
  -9   4  -1   47.29    4.12
  -9  -4  -1   46.16    4.15
  -9   4  -2   46.68    4.26
  -9  -4  -2   50.72    4.46
  -9   4  -3   38.80    3.99
  -9  -4  -3   49.54    4.45
  -9   4  -4    1.15    1.89
  -9  -4  -4    2.94    1.94
  -9   4  -5   60.55    5.24
  -9  -4  -5   53.47    5.12
  -9   4  -6   18.49    3.22
  -9  -4  -6   16.99    3.26
  -9   4  -7   19.93    3.43
  -9  -4  -7   18.71    3.47
  -9   4  -8    9.70    3.01
  -9  -4  -8    3.37    2.55
  -9   4  -9    0.70    2.57
  -9  -4  -9    2.55    2.70
  -9   4 -10    5.93    2.95
  -9  -4 -10    6.99    3.19
  -9   4 -11   -0.39    3.18
  -9  -4 -11    0.82    2.95
  -9   4 -12    2.08    3.00
  -9  -4 -12   -1.72    3.61
   9   5 -19   11.57    5.85
   9  -5 -19   13.02    5.85
  -9   5  18    5.88    5.26
   9   5 -18    6.19    5.31
   9  -5 -18    6.55    4.49
  -9   5  17    7.28    5.17
  -9   5  16   18.11    5.53
   9  -5 -15   44.12    3.59
  -9   5  15   37.38    6.38
   9  -5 -14    7.75    1.72
  -9   5  14    7.33    4.26
   9  -5 -13    7.01    1.71
  -9   5  13    9.21    4.23
   9  -5 -12   -0.15    1.27
  -9   5  12    4.34    3.64
   9  -5 -11   49.45    3.96
  -9   5  11   51.72    6.26
   9  -5 -10    1.51    1.22
   9   5 -10    0.91    2.83
  -9   5  10    3.31    1.58
  -9  -5  10    2.63    1.51
   9   5  -9    4.40    2.71
  -9   5   9    4.24    1.53
  -9  -5   9    7.29    1.80
  -9   5   8  130.66   10.08
   9   5  -8  130.36    8.95
  -9   5   8  146.57    8.29
  -9  -5   8  126.20    8.19
  -9   5   7    0.30    1.25
  -9  -5   7    1.44    1.24
   9  -5  -7    0.10    0.95
   9   5  -7    2.71    2.36
  -9   5   7    4.58    2.63
   9  -5  -6   14.93    2.39
   9   5  -6   10.69    2.14
   9  -5  -6   10.23    1.63
  -9   5   6   14.46    2.05
  -9  -5   6   11.14    1.95
   9   5  -6   11.81    2.94
  -9   5   6   14.29    3.32
   9   5  -5   39.34    4.14
  -9   5   5   46.32    4.74
  -9   5   5   40.47    3.36
  -9  -5   5   38.98    3.42
   9  -5  -5   37.48    3.12
   9  -5  -5   36.16    3.60
   9   5  -5   40.79    3.65
  -9   5   4   66.84    4.53
  -9  -5   4   57.78    4.48
   9   5  -4   57.85    5.18
  -9   5   4   61.54    5.66
   9  -5  -4   60.08    4.76
   9   5  -4   59.17    4.70
   9  -5  -4   62.58    4.36
  -9   5   3   60.72    4.78
  -9  -5   3   87.26    5.34
  -9   5   3   69.26    5.94
   9  -5  -3   61.22    5.20
   9   5  -3   77.96    5.38
  -9   5   2    0.96    2.11
  -9   5   2    1.24    1.45
  -9  -5   2    3.36    1.43
   9  -5  -2    0.82    1.84
   9   5  -2    2.09    1.71
  -9   5   1    4.57    1.60
  -9  -5   1    6.01    1.78
   9  -5  -1    4.66    2.15
   9   5  -1    0.98    1.69
  -9   5   0    9.88    1.93
  -9  -5   0   12.75    2.22
  -9   5  -1   16.37    2.44
  -9  -5  -1   14.03    2.47
  -9   5  -2  114.16    7.61
  -9  -5  -2  116.27    7.84
  -9   5  -3    7.61    2.19
  -9  -5  -3    5.49    2.16
  -9   5  -4  100.17    6.66
  -9  -5  -4   67.99    6.20
  -9   5  -5   78.42    6.37
  -9  -5  -5   87.62    6.75
  -9   5  -6    9.62    2.68
  -9  -5  -6    5.79    2.51
  -9   5  -7    0.29    2.16
  -9  -5  -7    2.14    2.40
  -9   5  -8   40.55    4.72
  -9  -5  -8   35.98    4.64
  -9   5  -9    9.49    3.19
  -9  -5  -9    7.85    3.17
  -9   5 -10    8.71    3.36
  -9  -5 -10    3.84    2.98
  -9   5 -11   39.55    5.52
  -9  -5 -11   26.17    4.93
  -9   5 -12   -2.05    3.33
  -9  -5 -12   -0.86    3.35
   9   6 -19   -0.71    5.29
   9   6 -18   12.34    6.10
   9  -6 -18   11.02    5.37
  -9   6  17   -1.18    5.36
   9   6 -17   -2.61    4.80
   9  -6 -17   -0.62    4.58
  -9   6  16   -5.64    5.20
   9  -6 -15    3.64    1.59
  -9   6  15    0.54    4.25
   9  -6 -14   13.07    2.10
  -9   6  14   13.83    4.99
   9  -6 -13   30.97    3.06
  -9   6  13   25.92    5.64
   9  -6 -12   57.30    4.41
   9  -6 -11   27.95    2.94
   9  -6 -10   29.79    3.00
  -9   6  10   26.82    5.24
  -9   6   9   42.00    3.57
  -9  -6   9   37.98    3.56
   9  -6  -9   41.07    3.54
   9   6  -9   39.31    4.49
  -9   6   9   36.25    5.38
   9  -6  -8   27.54    2.97
   9   6  -8   33.17    4.13
  -9   6   8   40.10    5.21
  -9   6   8   31.58    3.10
  -9  -6   8   33.70    3.27
  -9   6   7    3.08    1.49
  -9  -6   7    3.81    1.52
   9   6  -7    4.90    2.62
  -9   6   7    3.82    3.15
   9   6  -6    6.91    1.93
  -9   6   6    4.77    1.53
  -9  -6   6    6.76    1.66
   9   6  -6    3.43    2.44
  -9   6   6   10.76    3.45
   9  -6  -6    3.88    1.37
   9  -6  -6    5.34    1.84
   9  -6  -5   50.35    3.78
   9   6  -5   48.71    4.68
  -9   6   5   59.17    5.61
  -9   6   5   59.03    4.07
  -9  -6   5   41.67    3.79
   9  -6  -5   59.24    4.50
   9   6  -5   39.15    3.90
  -9   6   4    3.41    2.64
   9  -6  -4    0.55    1.71
   9   6  -4    3.34    1.79
  -9   6   4    3.94    1.45
  -9  -6   4    1.55    1.37
  -9   6   3   51.85    3.86
  -9  -6   3   44.78    3.83
  -9   6   3   51.73    5.00
   9  -6  -3   44.06    4.21
   9   6  -3   46.32    4.17
  -9   6   2   27.06    2.78
  -9  -6   2   24.37    2.76
   9   6  -2   24.67    3.07
  -9   6   2   21.77    3.56
   9  -6  -2   23.65    3.24
  -9   6   1    7.13    1.83
  -9  -6   1    7.47    1.89
   9  -6  -1    5.83    2.35
  -9   6   0    0.83    1.46
  -9  -6   0    1.10    1.49
  -9   6  -1    5.54    1.81
  -9  -6  -1    3.53    1.72
  -9   6  -2    5.15    1.88
  -9  -6  -2    5.87    2.05
  -9   6  -3   64.36    5.17
  -9  -6  -3   61.12    5.26
  -9   6  -4    9.71    2.39
  -9  -6  -4    7.23    2.40
  -9  -6  -5   31.63    3.87
  -9   6  -5   24.70    3.45
  -9   6  -6   -0.25    2.04
  -9  -6  -6   -1.65    2.43
  -9   6  -7   -0.27    2.24
  -9  -6  -7    4.08    2.62
  -9   6  -8   15.50    3.15
  -9  -6  -8    9.66    3.17
  -9   6  -9    3.24    2.81
  -9  -6  -9    1.04    2.58
  -9   6 -10    1.04    2.93
  -9  -6 -10   -0.37    3.02
  -9   6 -11    1.12    3.06
  -9  -6 -11    3.19    3.21
   9   7 -18    0.67    5.29
   9   7 -17   21.39    6.63
  -9   7  16   10.73    5.47
   9   7 -16    8.01    4.89
   9  -7 -16    4.62    4.43
   9  -7 -15    3.47    1.71
  -9   7  15    2.27    4.61
   9  -7 -14    8.39    2.07
   9  -7 -13    5.35    1.77
   9  -7 -12   97.82    6.56
  -9   7  12   92.95    9.35
   9  -7 -11   10.20    1.96
  -9   7  11    8.34    4.02
   9  -7 -10   51.71    4.26
  -9   7  10   53.30    6.82
   9  -7  -9    8.24    1.88
  -9   7   9   14.88    4.67
  -9   7   8   20.08    2.48
  -9  -7   8   24.21    2.75
   9  -7  -8   23.00    2.74
  -9   7   8   24.71    4.87
   9  -7  -7   42.29    3.79
   9   7  -7   37.16    4.26
  -9   7   7   43.34    5.61
  -9   7   7   47.38    3.66
  -9  -7   7   37.24    3.56
   9  -7  -6   35.95    3.58
   9   7  -6   38.76    4.20
  -9   7   6   43.43    5.41
  -9   7   6   35.30    3.28
  -9  -7   6   42.79    3.53
   9  -7  -5   84.16    5.74
   9   7  -5   83.15    6.26
  -9   7   5   92.17    7.39
   9   7  -5   65.82    5.36
  -9   7   5   83.65    5.35
  -9  -7   5   71.47    5.32
  -9   7   4  351.05   19.75
  -9   7   4  346.09   17.85
   9   7  -4  305.73   18.09
  -9  -7   4  343.94   18.03
  -9   7   3  177.24    9.83
  -9  -7   3  164.44    9.87
  -9   7   3  177.02   11.35
   9   7  -3  163.12   10.25
  -9   7   2   -0.53    2.49
   9   7  -2    0.19    1.86
  -9   7   2    1.01    1.35
  -9  -7   2    2.87    1.63
  -9   7   1    2.04    2.47
  -9   7   1    3.35    1.60
  -9  -7   1    5.65    1.86
  -9   7   0  371.24   19.55
  -9  -7   0  358.78   19.69
  -9   7  -1    1.53    1.61
  -9  -7  -1    4.16    1.86
  -9   7  -2   25.34    3.10
  -9  -7  -2   38.39    3.72
  -9   7  -3    3.55    1.93
  -9  -7  -3    3.07    2.04
  -9   7  -4    1.27    1.95
  -9  -7  -4    3.03    2.22
  -9   7  -5    9.17    2.36
  -9  -7  -5    6.32    2.46
  -9   7  -6    0.25    2.22
  -9  -7  -6    2.45    2.22
  -9   7  -7    1.58    2.23
  -9  -7  -7    0.29    2.41
  -9   7  -8    4.97    2.75
  -9  -7  -8    0.30    2.66
  -9   7  -9   17.21    3.63
  -9  -7  -9   13.24    3.67
  -9   7 -10    1.00    2.81
  -9   7 -11   70.54    6.95
   9   8 -16    4.86    5.01
   9  -8 -15    0.95    1.62
   9   8 -15    6.34    4.60
   9  -8 -14    4.34    1.81
  -9   8  14    1.69    4.90
   9  -8 -13   -0.20    1.66
  -9   8  13   -0.55    4.60
   9  -8 -12    5.68    1.89
  -9   8  12    4.10    4.67
   9  -8 -11    2.13    1.70
  -9   8  11   -2.93    4.03
   9  -8 -10   27.47    3.16
  -9   8  10   36.87    5.89
   9  -8  -9    8.73    1.99
  -9   8   9   12.25    4.35
   9  -8  -8    3.69    1.66
  -9   8   8    6.21    3.82
  -9   8   7   42.05    3.70
   9  -8  -7   50.16    4.18
  -9   8   7   49.25    6.20
   9  -8  -6   23.08    2.78
  -9   8   6   23.93    4.65
  -9   8   6   18.96    2.38
   9  -8  -5   17.78    2.59
  -9   8   5   16.85    2.23
  -9   8   5   20.86    4.09
  -9   8   4   61.04    6.33
  -9   8   4   64.82    4.58
  -9   8   3  150.91   10.00
  -9   8   3  129.57    8.01
   9  -8  -2   37.02    3.68
  -9   8   2   36.34    3.27
  -9   8   2   44.27    4.92
   9  -8  -1    1.00    1.56
  -9   8   1   -1.59    2.64
  -9   8   1    1.00    1.39
   9  -8   0    1.80    1.52
  -9   8   0    2.14    1.60
   9  -8   1   42.17    3.93
  -9   8  -1   38.56    3.59
   9  -8   2   26.88    3.07
  -9   8  -2   22.63    2.77
  -9   8  -3    2.09    1.83
   9  -8   3    1.19    1.59
  -9   8  -4   18.89    2.94
   9  -8   4   18.55    2.74
  -9   8  -5    0.87    1.95
   9  -8   5    0.60    1.67
   9  -8   6   -0.60    1.66
  -9   8  -6    1.66    2.33
   9  -8   7   11.93    2.45
  -9   8  -7   12.02    2.91
   9  -8   8   22.21    3.03
  -9   8  -8   17.41    3.45
  -9   8  -9   15.05    3.49
   9  -9 -15    1.88    1.78
   9  -9 -14    6.63    2.04
   9   9 -14    7.60    2.33
   9  -9 -13    5.95    1.96
  -9   9  13   -1.71    5.48
   9  -9 -12   11.20    2.36
  -9   9  12   14.54    5.47
   9  -9 -11    5.42    2.10
  -9   9  11    7.68    4.84
   9  -9 -10    2.33    1.64
  -9   9  10    0.49    4.21
   9  -9  -9    4.20    1.81
  -9   9   9   10.10    4.57
   9  -9  -8    1.89    1.78
  -9   9   8    7.85    4.45
   9  -9  -7   11.71    2.36
  -9   9   7   17.69    4.63
   9  -9  -6    6.77    2.06
  -9   9   6   13.17    4.20
   9  -9  -5    1.88    1.63
  -9   9   5    2.16    3.29
  -9   9   4   35.68    5.07
   9  -9  -3   14.59    2.69
  -9   9   3   17.39    3.90
   9  -9  -2    2.40    1.74
  -9   9   2    2.36    2.85
   9  -9  -1    3.52    1.91
  -9   9   1    6.30    2.87
   9  -9   0   -0.44    1.81
   9  -9   1    0.44    1.60
   9  -9   2   -1.32    1.85
   9  -9   3    0.22    1.75
   9  -9   4    3.72    1.99
   9  -9   5   18.36    2.92
   9  -9   6    1.52    1.90
   9  -9   7    0.21    1.93
   9 -10 -11    2.33    1.94
  -9  10  11   -1.61    4.93
   9 -10 -10    1.90    1.85
  -9  10  10    3.56    4.54
   9 -10  -9    1.17    1.69
  -9  10   9    2.40    4.75
   9 -10  -8   12.87    2.51
  -9  10   8   27.00    5.71
   9 -10  -7   14.63    2.66
  -9  10   7   14.62    4.72
   9 -10  -6    2.48    1.68
  -9  10   6    4.45    4.15
  -9  10   5   27.37    5.05
  -9  10   4   24.41    4.71
   9 -10  -3   85.38    6.33
  -9  10   3   74.15    7.18
   9 -10  -2   24.21    3.18
  -9  10   2   21.24    4.23
   9 -10  -1    0.69    1.75
  -9  10   1    0.85    2.86
   9 -10   0    0.45    1.75
   9 -10   1    1.59    1.78
   9 -10   2   15.63    2.83
   9 -10   3    7.23    2.32
   9 -10   4   29.72    3.61
   9 -10   5    9.45    2.49
   9 -10   6   38.89    4.19
  -9  11   9   15.06    5.38
  -9  11   8    2.38    4.53
  -9  11   7    8.51    4.70
  -9  11   6    2.10    4.11
  -9  11   5   -2.34    3.75
   9 -11  -4    2.23    2.04
  -9  11   4    5.79    3.73
   9 -11  -3   -0.25    1.88
  -9  11   3    0.67    3.44
   9 -11  -2   18.33    3.03
   9 -11  -1    1.46    1.93
   9 -11   0   25.11    3.38
   9 -11   1    0.24    1.92
   9 -11   2    3.60    2.14
   9 -11   3    0.24    2.03
   9 -11   4    8.38    2.63
  -9  12   8    7.89    5.34
  -9  12   7    3.71    4.76
  -9  12   6   10.83    4.96
 -10   0  19    6.62    4.54
 -10   0  18    7.60    4.23
 -10   0  17    0.40    3.33
 -10   0  16   48.88    6.13
 -10   0  15    0.73    3.20
 -10   0  14    6.18    3.42
 -10   0  13    3.23    2.85
 -10   0  12   11.56    3.25
 -10   0  12    9.41    2.07
 -10   0  11    1.45    2.43
 -10   0  11   -0.40    1.46
 -10   0  10    3.77    1.61
 -10   0  10    3.29    2.32
 -10   0   9    0.36    1.24
 -10   0   9    0.27    2.14
 -10   0   8   31.10    4.05
 -10   0   8   48.12    3.84
 -10   0   7    0.52    1.19
 -10   0   7    0.49    1.74
 -10   0   6  263.78   14.64
 -10   0   5    1.38    1.22
 -10   0   4  235.96   13.35
 -10   0   3   -0.55    1.28
 -10   0   2   86.28    6.10
 -10   0   1    2.98    1.59
 -10   0   0   33.44    3.55
 -10   0  -1   -0.44    1.43
 -10   0  -2    5.88    2.12
 -10   0  -3   -0.50    1.84
 -10   0  -4   46.39    4.64
 -10   0  -5   -1.67    2.03
 -10   0  -6    5.82    2.46
 -10   0  -7    2.97    2.41
 -10   0  -8   68.04    6.66
 -10   0  -9    1.52    2.69
 -10   0 -10   -1.63    2.72
 -10   0 -11    1.71    3.28
 -10   1  20   12.41    5.10
 -10   1  19   33.76    6.12
 -10  -1  18   13.82    4.37
 -10   1  18   18.67    5.09
 -10  -1  17   19.68    4.52
 -10   1  17   20.05    4.91
 -10  -1  16    7.62    3.68
 -10   1  16    4.59    3.79
 -10  -1  15    5.88    3.33
 -10   1  15    3.57    3.79
 -10  -1  14    2.48    2.92
 -10   1  14    7.49    3.77
 -10  -1  13    0.59    2.50
 -10   1  13    4.28    3.20
 -10  -1  12   91.19    7.42
 -10   1  12  101.20    8.18
 -10  -1  12   96.23    6.75
 -10  -1  11  200.04   11.85
 -10  -1  11  196.69   12.51
 -10   1  11  204.29   13.08
 -10  -1  10   78.16    6.49
 -10   1  10   89.36    7.13
 -10  -1  10   83.22    5.96
 -10  -1   9   20.26    3.20
 -10   1   9   16.30    3.26
 -10  -1   9   24.40    2.62
 -10   1   8   42.41    4.59
 -10  -1   8   51.48    4.13
 -10   1   7   49.13    5.02
 -10  -1   7   61.60    4.57
 -10   1   6    0.74    2.01
 -10  -1   6    0.34    1.28
 -10  -1   5   36.46    3.39
 -10  -1   4    4.11    1.52
 -10  -1   3   44.00    3.86
 -10  -1   2  202.62   11.88
 -10  -1   1    1.21    1.51
 -10  -1   0   36.04    3.66
 -10  -1  -1  125.79    8.39
 -10  -1  -2    6.11    2.02
 -10  -1  -3   16.17    2.83
 -10  -1  -4   16.73    2.95
 -10  -1  -5    4.43    2.34
 -10  -1  -6    2.16    2.16
 -10  -1  -7   59.01    5.98
 -10  -1  -8   97.08    8.10
 -10  -1  -9   78.96    7.50
 -10  -1 -10    3.67    3.01
 -10  -1 -11   -2.58    3.26
 -10   2  20    7.98    5.07
 -10   2  19   16.86    5.53
 -10   2  18   28.80    5.77
 -10   2  17   15.82    4.97
 -10  -2  16    5.27    3.34
 -10   2  16    4.00    3.84
 -10  -2  15  116.17    8.41
 -10   2  15   92.80    9.02
 -10  -2  14  128.06    9.42
 -10   2  14  142.76   10.81
 -10  -2  13    4.32    2.72
 -10   2  13   11.11    3.80
 -10  -2  12   16.90    3.34
 -10   2  12   27.56    4.62
 -10   2  11  239.68   12.95
 -10  -2  11  211.96   12.77
 -10  -2  11  206.12   13.24
 -10   2  11  228.49   14.44
 -10  -2  10   22.06    3.40
 -10  -2  10   19.12    2.76
 -10   2  10   30.94    4.41
 -10   2  10   37.52    3.36
 -10   2   9   29.07    4.16
 -10   2   9   27.15    2.94
 -10  -2   9   28.34    3.02
 -10   2   8  124.74    9.19
 -10   2   8  147.52    8.38
 -10  -2   8  120.84    8.12
 -10   2   7    1.55    1.36
 -10  -2   7    3.19    1.43
 -10   2   7    2.73    2.09
 -10   2   6  101.57    8.12
 -10   2   6  127.65    7.63
 -10  -2   6  122.20    7.64
 -10   2   5  108.78    6.65
 -10  -2   5   87.71    6.40
 -10   2   5   99.41    7.35
 -10  -2   4   18.55    2.42
 -10   2   4   18.09    2.39
 -10   2   3   -0.53    1.27
 -10  -2   3    1.47    1.33
 -10   2   2  132.28    8.14
 -10  -2   2  119.91    8.02
 -10   2   1   53.08    4.33
 -10  -2   1   44.71    4.14
 -10   2   0   18.74    2.55
 -10  -2   0    9.80    2.26
 -10   2  -1    3.23    1.86
 -10  -2  -1    2.89    1.71
 -10   2  -2    8.24    2.14
 -10  -2  -2    7.57    2.35
 -10   2  -3  164.00    9.65
 -10  -2  -3  123.22    9.19
 -10   2  -4  143.06    9.77
 -10  -2  -4  151.30    9.99
 -10   2  -5   33.23    3.94
 -10  -2  -5   19.09    3.35
 -10  -2  -6   35.03    4.33
 -10   2  -6   28.07    3.92
 -10   2  -7   17.08    3.66
 -10  -2  -7   24.85    3.95
 -10   2  -8    3.14    2.72
 -10  -2  -8    5.68    2.89
 -10   2  -9    2.99    2.91
 -10  -2  -9   -1.53    2.87
 -10   2 -10   17.10    4.06
 -10  -2 -10   17.51    4.20
 -10   2 -11    1.69    3.30
 -10  -2 -11    4.33    3.25
 -10   3  19    3.26    4.73
 -10   3  18    2.08    4.32
 -10   3  17    3.98    4.64
 -10   3  16    8.55    4.53
 -10   3  15    3.62    3.90
  10  -3 -14   50.40    3.89
 -10  -3  14   51.65    5.19
 -10   3  14   68.44    7.05
 -10  -3  13   -0.49    2.53
 -10   3  13    7.80    3.69
 -10   3  12   84.10    7.81
 -10   3  11   17.34    4.04
 -10   3  11    5.70    1.82
 -10  -3  11    7.91    1.92
 -10   3  10    0.94    1.43
 -10  -3  10    0.39    1.42
 -10   3   9   15.01    2.23
 -10  -3   9   11.44    2.06
 -10   3   9   11.16    3.01
 -10   3   8   21.83    3.92
  10   3  -8   26.97    4.17
 -10   3   8   27.58    2.84
 -10  -3   8   26.72    2.92
 -10   3   7    4.07    1.54
 -10  -3   7    3.55    1.55
 -10   3   7    5.25    2.71
  10   3  -7    6.45    2.89
 -10   3   6    1.17    1.22
 -10  -3   6    1.05    1.36
 -10   3   5    3.82    1.43
 -10  -3   5    5.42    1.66
 -10   3   4   94.17    5.94
 -10  -3   4   73.98    5.66
 -10   3   4   80.43    6.55
 -10   3   3  175.98   10.73
 -10  -3   3  193.37   11.01
 -10   3   2   26.80    2.90
 -10  -3   2   24.85    2.97
 -10   3   1  155.53    9.48
 -10  -3   1  150.59    9.49
 -10  -3   0   18.77    2.78
 -10   3   0   23.09    2.93
 -10   3  -1  192.53   11.30
 -10  -3  -1  176.36   11.22
 -10   3  -2   55.95    5.00
 -10  -3  -2   58.35    5.07
 -10   3  -3   30.17    3.44
 -10  -3  -3   23.74    3.47
 -10   3  -4   58.03    5.31
 -10  -3  -4   59.73    5.47
 -10   3  -5   65.62    5.56
 -10  -3  -5   47.65    5.19
 -10   3  -6   68.91    6.05
 -10  -3  -6   62.12    5.94
 -10   3  -7   38.49    4.56
 -10  -3  -7   29.59    4.40
 -10   3  -8    4.43    2.76
 -10  -3  -8    8.82    3.16
 -10   3  -9    2.94    2.68
 -10  -3  -9    1.89    2.97
 -10   3 -10   45.19    5.76
 -10  -3 -10   62.28    6.50
 -10   3 -11   -0.42    2.96
 -10  -3 -11    3.00    3.25
  10   4 -19    1.48    5.51
  10  -4 -19   -0.71    4.85
 -10   4  18    6.09    4.91
 -10   4  17   -1.06    4.78
 -10   4  16    6.56    4.49
  10  -4 -15   20.25    2.37
 -10   4  15   20.67    5.00
  10  -4 -14   37.13    3.38
 -10   4  14   57.67    6.76
  10  -4 -13   16.00    2.13
 -10   4  13   18.69    4.66
 -10   4  12    5.81    3.71
 -10   4  11    6.73    3.29
 -10   4  11    2.80    1.64
 -10  -4  11    2.36    1.56
 -10   4  10   28.69    3.15
 -10  -4  10   30.89    3.31
 -10   4  10   31.00    4.72
  10   4 -10   20.08    3.97
 -10   4   9  140.03   10.35
  10   4  -9  142.91    9.64
 -10   4   9  137.34    8.51
 -10  -4   9  133.04    8.58
 -10   4   8    2.56    1.54
 -10  -4   8    1.45    1.41
  10   4  -8    2.50    3.06
  10   4  -7   75.87    6.24
 -10   4   7   75.83    5.22
 -10  -4   7   62.31    5.01
 -10  -4   6    0.35    1.27
 -10   4   6    0.88    2.54
 -10   4   6    2.30    1.43
 -10   4   5   59.16    4.54
 -10  -4   5   56.58    4.54
 -10   4   5   63.12    5.78
 -10   4   4  163.99    9.94
 -10  -4   4  171.90   10.12
 -10   4   4  171.14   11.04
 -10   4   3  112.99    7.00
 -10  -4   3   95.99    6.89
 -10   4   3  102.40    7.68
 -10   4   2  100.69    6.44
 -10  -4   2   82.97    6.25
 -10   4   1   11.78    2.21
 -10  -4   1   16.24    2.51
 -10   4   0    6.73    2.02
 -10  -4   0   12.66    2.39
 -10  -4  -1   19.89    2.98
 -10   4  -1   30.12    3.31
 -10   4  -2    3.52    1.87
 -10  -4  -2    3.05    1.82
 -10   4  -3   61.95    5.30
 -10  -4  -3   62.23    5.47
 -10   4  -4    7.36    2.34
 -10  -4  -4    4.57    2.40
 -10   4  -5    0.27    1.97
 -10  -4  -5   -0.28    2.15
 -10   4  -6   13.81    3.07
 -10  -4  -6    6.56    2.61
 -10   4  -7   87.30    7.42
 -10  -4  -7   97.09    7.68
 -10   4  -8   55.80    5.68
 -10  -4  -8   46.91    5.54
 -10   4  -9   46.25    5.45
 -10  -4  -9   38.49    5.02
[truncated: 7,833,743 more chars]
